# Supplementary material for: Cellular and Network Mechanisms for Temporal Signal Propagation in a Cortical Network Model
Source: Front Comput Neurosci. 2019 Aug 27;13:57. doi: 10.3389/fncom.2019.00057 (PMC6718730; doi:10.3389/fncom.2019.00057)
Supplement: Supplementary Table 1 — Real dataset and programs. [file Table_1.XLSX]

## Sheet: High-20000
40001-60000
	raw/high-ref		InitialData		1th		4th							t=2000;
40000	-0.458069		-0.000458069		0		0							y=(xs/1000)';
40002	-0.459595		-0.000459595		0		0							FIG1low-high-No-modulation 1th-4th
40004	-0.462952		-0.000462952		-2.74667e-06		-2.74667e-06							v0=zeros(t,1);v=zeros(t,1);vv=zeros(t,1);
40006	-0.464478		-0.000464478		-4.82503e-06		-9.68663e-06							siguma1=0.000002;
40008	-0.461731		-0.000461731		-2.41624e-06		-1.43036e-05							v1=siguma1*rndn(t,1);
40010	-0.461426		-0.000461426		-7.71531e-08		-1.02353e-05							a1=1.29;a2=-0.29;b=-0.7;	/*1.29,-0.7*/
40012	-0.461121		-0.000461121		8.73045e-07		-2.70911e-07							c1=0.0015;c2=0.001;c3=0.0008;		/*c1=0.0015;c2=0.001;c3=0.0008;*/
40014	-0.457153		-0.000457153		4.2001e-06		1.06609e-05							i=1;
40016	-0.457764		-0.000457764		4.93743e-06		1.82818e-05							do while i<=t;
40018	-0.46051		-0.00046051		1.66496e-06		1.7071e-05							v0[i,1]=y[i,1]-meanc(y[1:i,1]);
40020	-0.460205		-0.000460205		-1.99622e-07		7.12885e-06							i=i+1;
40022	-0.463867		-0.000463867		-3.72836e-06		-6.9756e-06							endo;
40024	-0.464478		-0.000464478		-5.593e-06		-1.9111e-05							v[.,1]=v0[.,1];
40026	-0.463257		-0.000463257		-4.2895e-06		-2.29955e-05							ts=4;
40028	-0.461731		-0.000461731		-1.41737e-06		-1.59913e-05							ii=1;
40030	-0.459595		-0.000459595		1.93346e-06		-1.37795e-06							do while ii<=ts;
40032	-0.458069		-0.000458069		4.42401e-06		1.36645e-05							x=zeros(t,1);v1=siguma1*rndn(t,1);y=zeros(t,1);ex=zeros(t,1);
40034	-0.456848		-0.000456848		5.9153e-06		2.31294e-05							ex[1,1]=exp(-(x[1,1]^2));
40036	-0.46051		-0.00046051		2.40017e-06		2.14044e-05							ex[2,1]=exp(-(x[2,1]^2));
40038	-0.462646		-0.000462646		-2.14509e-06		7.24368e-06							i=3;
40040	-0.462646		-0.000462646		-3.71951e-06		-1.07785e-05							do while i<=t;
40042	-0.463867		-0.000463867		-4.41589e-06		-2.17632e-05							ex[i-1,1]=exp(-(x[i-1,1]^2));
40044	-0.460815		-0.000460815		-1.32724e-06		-1.90637e-05							x[i,1]=a1*x[i-1,1]+a2*x[i-2,1]+b*x[i-1,1]*ex[i-1,1]^2+v[i,1];
40046	-0.457764		-0.000457764		3.61258e-06		-3.1469e-06							i=i+1;
40048	-0.456543		-0.000456543		6.67892e-06		1.73306e-05							endo;
40050	-0.458374		-0.000458374		5.13484e-06		2.86487e-05							v[.,1]=x[.,1];
40052	-0.458374		-0.000458374		3.25156e-06		2.45133e-05							ii=ii+1;
40054	-0.461426		-0.000461426		-4.31899e-07		8.90538e-06							endo;
40056	-0.463562		-0.000463562		-4.09163e-06		-9.58484e-06							print x;
40058	-0.462341		-0.000462341		-3.90591e-06		-2.09665e-05
40060	-0.461121		-0.000461121		-1.50221e-06		-1.906e-05
40062	-0.45929		-0.00045929		1.64791e-06		-5.75398e-06
40064	-0.455933		-0.000455933		6.02221e-06		1.25427e-05
40066	-0.457153		-0.000457153		6.36968e-06		2.60991e-05
40068	-0.458679		-0.000458679		3.72961e-06		2.65196e-05
40070	-0.459595		-0.000459595		1.13293e-06		1.44319e-05
40072	-0.462341		-0.000462341		-2.32635e-06		-2.74952e-06
40074	-0.463562		-0.000463562		-4.75281e-06		-1.70563e-05
40076	-0.461731		-0.000461731		-3.31892e-06		-2.16085e-05
40078	-0.458679		-0.000458679		1.23617e-06		-1.24481e-05
40080	-0.458374		-0.000458374		3.76112e-06		5.10805e-06
40082	-0.457153		-0.000457153		5.07252e-06		2.00294e-05
40084	-0.456543		-0.000456543		5.63513e-06		2.54971e-05
40086	-0.45929		-0.00045929		2.81736e-06		2.00078e-05
40088	-0.461426		-0.000461426		-1.11824e-06		6.00066e-06
40090	-0.461731		-0.000461731		-2.89653e-06		-9.21976e-06
40092	-0.462952		-0.000462952		-3.96922e-06		-1.84237e-05
40094	-0.46051		-0.00046051		-1.64143e-06		-1.70097e-05
40096	-0.456543		-0.000456543		3.93194e-06		-3.24006e-06
40098	-0.456543		-0.000456543		6.47018e-06		1.61229e-05
40100	-0.457153		-0.000457153		5.68138e-06		2.81749e-05
40102	-0.458069		-0.000458069		3.52374e-06		2.54627e-05
40104	-0.459595		-0.000459595		9.43633e-07		1.16566e-05
40106	-0.463257		-0.000463257		-3.55659e-06		-5.97485e-06
40108	-0.462341		-0.000462341		-4.50793e-06		-1.91903e-05
40110	-0.460205		-0.000460205		-1.62816e-06		-2.01314e-05
40112	-0.45929		-0.00045929		1.24574e-06		-8.3797e-06
40114	-0.455322		-0.000455322		5.99029e-06		1.04848e-05
40116	-0.455933		-0.000455933		7.27443e-06		2.6552e-05
40118	-0.458374		-0.000458374		4.18748e-06		2.9255e-05
40120	-0.46051		-0.00046051		-1.33972e-07		1.58591e-05
40122	-0.461426		-0.000461426		-2.68165e-06		-4.47931e-06
40124	-0.462646		-0.000462646		-4.11017e-06		-1.93312e-05
40126	-0.461426		-0.000461426		-2.97311e-06		-2.16207e-05
40128	-0.458374		-0.000458374		1.13746e-06		-1.07407e-05
40130	-0.457764		-0.000457764		3.80795e-06		6.50368e-06
40132	-0.456848		-0.000456848		5.05986e-06		2.01741e-05
40134	-0.455933		-0.000455933		5.87936e-06		2.51396e-05
40136	-0.458984		-0.000458984		2.93509e-06		2.0041e-05
40138	-0.461731		-0.000461731		-1.76078e-06		5.7591e-06
40140	-0.460205		-0.000460205		-2.14783e-06		-9.31674e-06
40142	-0.462341		-0.000462341		-3.11713e-06		-1.70541e-05
40144	-0.4599		-0.0004599		-1.13688e-06		-1.4268e-05
40146	-0.456238		-0.000456238		3.92401e-06		-9.88765e-07
40148	-0.455933		-0.000455933		6.58738e-06		1.66809e-05
40150	-0.457153		-0.000457153		5.43529e-06		2.72155e-05
40152	-0.457458		-0.000457458		3.64725e-06		2.42779e-05
40154	-0.458374		-0.000458374		1.99201e-06		1.22566e-05
40156	-0.463867		-0.000463867		-3.90744e-06		-4.219e-06
40158	-0.462036		-0.000462036		-5.04967e-06		-1.86717e-05
40160	-0.458679		-0.000458679		-6.70446e-07		-2.03764e-05
40162	-0.459595		-0.000459595		1.32538e-06		-8.04947e-06
40164	-0.455627		-0.000455627		5.15004e-06		1.04805e-05
40166	-0.455017		-0.000455017		7.38086e-06		2.56757e-05
40168	-0.457458		-0.000457458		5.11999e-06		2.92217e-05
40170	-0.458984		-0.000458984		1.60463e-06		1.89788e-05
40172	-0.4599		-0.0004599		-7.27585e-07		2.03807e-06
40174	-0.461731		-0.000461731		-2.89217e-06		-1.21126e-05
40176	-0.461426		-0.000461426		-3.16892e-06		-1.77843e-05
40178	-0.456543		-0.000456543		2.14287e-06		-1.04496e-05
40180	-0.455017		-0.000455017		6.83143e-06		8.4386e-06
40182	-0.456848		-0.000456848		6.19565e-06		2.57906e-05
40184	-0.455017		-0.000455017		6.2422e-06		3.08839e-05
40186	-0.457458		-0.000457458		3.99041e-06		2.31294e-05
40188	-0.460815		-0.000460815		-6.95451e-07		7.08956e-06
40190	-0.461121		-0.000461121		-3.09699e-06		-9.58336e-06
40192	-0.460205		-0.000460205		-2.23268e-06		-1.77836e-05
40194	-0.45929		-0.00045929		-1.14428e-07		-1.33838e-05
40196	-0.456238		-0.000456238		3.90278e-06		1.20419e-06
40198	-0.455017		-0.000455017		6.83421e-06		1.84885e-05
40200	-0.456543		-0.000456543		5.84333e-06		2.80474e-05
40202	-0.458374		-0.000458374		2.56669e-06		2.3318e-05
40204	-0.456543		-0.000456543		2.72337e-06		1.08555e-05
40206	-0.461731		-0.000461731		-1.40001e-06		-2.02775e-06
40208	-0.461426		-0.000461426		-3.55459e-06		-1.20448e-05
40210	-0.458374		-0.000458374		-5.88517e-07		-1.38731e-05
40212	-0.458984		-0.000458984		1.17169e-06		-6.06389e-06
40214	-0.456238		-0.000456238		4.06611e-06		7.22427e-06
40216	-0.454407		-0.000454407		7.04816e-06		2.04719e-05
40218	-0.456238		-0.000456238		6.10848e-06		2.70018e-05
40220	-0.458069		-0.000458069		2.84658e-06		2.19456e-05
40222	-0.459595		-0.000459595		-3.293e-07		7.47097e-06
40224	-0.460815		-0.000460815		-2.46422e-06		-8.12707e-06
40226	-0.46051		-0.00046051		-2.48782e-06		-1.62566e-05
40228	-0.457153		-0.000457153		1.45501e-06		-1.12205e-05
40230	-0.453796		-0.000453796		7.09715e-06		6.80538e-06
40232	-0.455017		-0.000455017		8.02487e-06		2.66105e-05
40234	-0.453796		-0.000453796		8.11056e-06		3.5993e-05
40236	-0.457458		-0.000457458		4.21519e-06		2.93738e-05
40238	-0.46051		-0.00046051		-1.14914e-06		9.67284e-06
40240	-0.46051		-0.00046051		-3.17383e-06		-1.14266e-05
40242	-0.458374		-0.000458374		-6.83807e-07		-1.94239e-05
40244	-0.457764		-0.000457764		1.97055e-06		-1.02171e-05
40246	-0.454407		-0.000454407		6.13272e-06		9.27916e-06
40248	-0.452881		-0.000452881		9.29425e-06		2.8414e-05
40250	-0.454712		-0.000454712		8.08648e-06		3.68752e-05
40252	-0.457153		-0.000457153		4.00077e-06		2.9368e-05
40254	-0.456848		-0.000456848		2.22803e-06		1.24261e-05
40256	-0.4599		-0.0004599		-6.78522e-07		-3.61738e-06
40258	-0.45929		-0.00045929		-1.26758e-06		-1.17448e-05
40260	-0.456238		-0.000456238		2.25817e-06		-7.80408e-06
40262	-0.456238		-0.000456238		4.4879e-06		5.27521e-06
40264	-0.454102		-0.000454102		6.87996e-06		1.98287e-05
40266	-0.453796		-0.000453796		7.91189e-06		2.89744e-05
40268	-0.455017		-0.000455017		6.5769e-06		2.90749e-05
40270	-0.456543		-0.000456543		3.94651e-06		2.05681e-05
40272	-0.458374		-0.000458374		9.46863e-07		7.35792e-06
40274	-0.458984		-0.000458984		-6.69506e-07		-4.46187e-06
40276	-0.458069		-0.000458069		1.55754e-07		-8.79899e-06
40278	-0.455017		-0.000455017		4.13571e-06		-1.6293e-06
40280	-0.452576		-0.000452576		8.64094e-06		1.53719e-05
40282	-0.453796		-0.000453796		8.88945e-06		3.14472e-05
40284	-0.453186		-0.000453186		8.30038e-06		3.65693e-05
40286	-0.454102		-0.000454102		6.93251e-06		3.01022e-05
40288	-0.460205		-0.000460205		2.03565e-07		1.36605e-05
40290	-0.459595		-0.000459595		-2.75387e-06		-6.27661e-06
40292	-0.457764		-0.000457764		-7.22948e-07		-1.68928e-05
40294	-0.457764		-0.000457764		1.32646e-06		-1.17634e-05
40296	-0.452881		-0.000452881		6.79047e-06		6.57981e-06
40298	-0.451355		-0.000451355		1.08971e-05		2.90343e-05
40300	-0.454102		-0.000454102		8.95842e-06		4.13715e-05
40302	-0.456543		-0.000456543		4.16917e-06		3.40916e-05
40304	-0.455933		-0.000455933		2.49837e-06		1.44207e-05
40306	-0.458984		-0.000458984		-1.46826e-07		-3.76676e-06
40308	-0.459595		-0.000459595		-1.82736e-06		-1.29058e-05
40310	-0.454712		-0.000454712		2.80644e-06		-8.53559e-06
40312	-0.454712		-0.000454712		6.00327e-06		7.0204e-06
40314	-0.453491		-0.000453491		7.73471e-06		2.40071e-05
40316	-0.452881		-0.000452881		8.40385e-06		3.31938e-05
40318	-0.454407		-0.000454407		6.74518e-06		3.10996e-05
40320	-0.457764		-0.000457764		2.21134e-06		1.84379e-05
40322	-0.458069		-0.000458069		-2.89865e-07		1.63095e-06
40324	-0.458069		-0.000458069		-4.52976e-07		-9.57277e-06
40326	-0.458069		-0.000458069		1.73945e-07		-1.00861e-05
40328	-0.455017		-0.000455017		3.62247e-06		-3.11466e-07
40330	-0.451965		-0.000451965		8.48849e-06		1.65324e-05
40332	-0.452576		-0.000452576		9.7137e-06		3.22537e-05
40334	-0.453796		-0.000453796		7.77843e-06		3.69704e-05
40336	-0.453796		-0.000453796		6.25462e-06		2.92215e-05
40338	-0.458069		-0.000458069		1.64258e-06		1.33498e-05
40340	-0.458679		-0.000458679		-1.24428e-06		-3.44407e-06
40342	-0.458069		-0.000458069		-1.00125e-06		-1.27785e-05
40344	-0.456238		-0.000456238		1.79853e-06		-9.28536e-06
40346	-0.453491		-0.000453491		6.09948e-06		5.92034e-06
40348	-0.450134		-0.000450134		1.11358e-05		2.68334e-05
40350	-0.451965		-0.000451965		1.09936e-05		4.19717e-05
40352	-0.455933		-0.000455933		5.46853e-06		3.90215e-05
40354	-0.456238		-0.000456238		1.93431e-06		1.9357e-05
40356	-0.456848		-0.000456848		8.3419e-07		-1.68329e-06
40358	-0.458984		-0.000458984		-9.21195e-07		-1.23326e-05
40360	-0.455627		-0.000455627		1.70533e-06		-9.12291e-06
40362	-0.453186		-0.000453186		6.17794e-06		5.60385e-06
40364	-0.45166		-0.00045166		9.54595e-06		2.45995e-05
40366	-0.45105		-0.00045105		1.08079e-05		3.85061e-05
40368	-0.452576		-0.000452576		9.02038e-06		4.0259e-05
40370	-0.455627		-0.000455627		4.53605e-06		2.82201e-05
40372	-0.457764		-0.000457764		2.70557e-07		7.99144e-06
40374	-0.456543		-0.000456543		2.67759e-07		-7.86237e-06
40376	-0.455627		-0.000455627		2.40672e-06		-9.25879e-06
40378	-0.454407		-0.000454407		4.87085e-06		2.76641e-06
40380	-0.450745		-0.000450745		9.32874e-06		2.10456e-05
40382	-0.452271		-0.000452271		9.68899e-06		3.51034e-05
40384	-0.452576		-0.000452576		8.27633e-06		3.73047e-05
40386	-0.452271		-0.000452271		7.61468e-06		2.9651e-05
40388	-0.455933		-0.000455933		3.96233e-06		1.72331e-05
40390	-0.457764		-0.000457764		1.68133e-07		3.4462e-06
40392	-0.455933		-0.000455933		8.10244e-07		-5.5474e-06
40394	-0.454712		-0.000454712		3.49485e-06		-3.45402e-06
40396	-0.451965		-0.000451965		7.61034e-06		1.02988e-05
40398	-0.450134		-0.000450134		1.10529e-05		2.89884e-05
40400	-0.450439		-0.000450439		1.15493e-05		4.20609e-05
40402	-0.453491		-0.000453491		7.77115e-06		4.04219e-05
40404	-0.455627		-0.000455627		3.25209e-06		2.38987e-05
40406	-0.456238		-0.000456238		1.06363e-06		3.32718e-06
40408	-0.457458		-0.000457458		-1.37914e-07		-9.48512e-06
40410	-0.455322		-0.000455322		1.9126e-06		-8.68865e-06
40412	-0.453186		-0.000453186		5.58541e-06		4.18686e-06
40414	-0.449829		-0.000449829		1.04773e-05		2.35599e-05
40416	-0.449829		-0.000449829		1.22615e-05		4.04213e-05
40418	-0.451355		-0.000451355		1.034e-05		4.52736e-05
40420	-0.453491		-0.000453491		6.53398e-06		3.49287e-05
40422	-0.455933		-0.000455933		2.39634e-06		1.5107e-05
40424	-0.455017		-0.000455017		1.96335e-06		-1.41995e-06
40426	-0.455017		-0.000455017		2.89638e-06		-5.19594e-06
40428	-0.452881		-0.000452881		5.68719e-06		4.18298e-06
40430	-0.448914		-0.000448914		1.09908e-05		2.23005e-05
40432	-0.450745		-0.000450745		1.14489e-05		3.86972e-05
40434	-0.450745		-0.000450745		1.01509e-05		4.34131e-05
40436	-0.452271		-0.000452271		7.70304e-06		3.4879e-05
40438	-0.455933		-0.000455933		2.96703e-06		1.76405e-05
40440	-0.455933		-0.000455933		8.76472e-07		5.50412e-07
40442	-0.454407		-0.000454407		2.52949e-06		-6.17962e-06
40444	-0.453186		-0.000453186		5.31367e-06		1.21047e-06
40446	-0.451355		-0.000451355		8.28159e-06		1.72719e-05
40448	-0.448608		-0.000448608		1.19339e-05		3.40446e-05
40450	-0.449219		-0.000449219		1.25818e-05		4.43506e-05
40452	-0.453491		-0.000453491		7.61669e-06		4.06191e-05
40454	-0.453491		-0.000453491		4.48337e-06		2.41634e-05
40456	-0.455322		-0.000455322		2.2357e-06		5.52865e-06
40458	-0.456238		-0.000456238		8.98393e-07		-5.50466e-06
40460	-0.454102		-0.000454102		2.88415e-06		-4.45173e-06
40462	-0.451355		-0.000451355		7.16579e-06		8.18548e-06
40464	-0.449524		-0.000449524		1.09147e-05		2.66803e-05
40466	-0.448608		-0.000448608		1.27647e-05		4.21245e-05
40468	-0.449219		-0.000449219		1.2125e-05		4.72127e-05
40470	-0.452881		-0.000452881		7.53162e-06		3.82562e-05
40472	-0.455933		-0.000455933		1.95074e-06		1.76969e-05
40474	-0.455322		-0.000455322		5.94224e-07		-2.76432e-06
40476	-0.453796		-0.000453796		2.92514e-06		-9.30431e-06
40478	-0.452881		-0.000452881		5.59188e-06		9.80005e-07
40480	-0.447388		-0.000447388		1.19427e-05		2.28018e-05
40482	-0.447388		-0.000447388		1.48772e-05		4.51335e-05
40484	-0.45105		-0.00045105		1.10809e-05		5.28472e-05
40486	-0.450745		-0.000450745		8.27023e-06		4.16404e-05
40488	-0.453186		-0.000453186		5.25714e-06		2.11133e-05
40490	-0.454407		-0.000454407		3.06387e-06		4.1433e-06
40492	-0.453186		-0.000453186		3.85014e-06		-1.10884e-06
40494	-0.448608		-0.000448608		9.49525e-06		9.26153e-06
40496	-0.448608		-0.000448608		1.25653e-05		2.93739e-05
40498	-0.447693		-0.000447693		1.36185e-05		4.6342e-05
40500	-0.446777		-0.000446777		1.42263e-05		5.21487e-05
40502	-0.45105		-0.00045105		9.98435e-06		4.43553e-05
40504	-0.453186		-0.000453186		5.15591e-06		2.60279e-05
40506	-0.451355		-0.000451355		5.34772e-06		9.17379e-06
40508	-0.453186		-0.000453186		5.01693e-06		3.30588e-06
40510	-0.451355		-0.000451355		6.57687e-06		8.94148e-06
40512	-0.448303		-0.000448303		1.06132e-05		2.22945e-05
40514	-0.447083		-0.000447083		1.37258e-05		3.78429e-05
40516	-0.448608		-0.000448608		1.28364e-05		4.70513e-05
40518	-0.448303		-0.000448303		1.16827e-05		4.52916e-05
40520	-0.449829		-0.000449829		9.70886e-06		3.53001e-05
40522	-0.454102		-0.000454102		4.59718e-06		2.0435e-05
40524	-0.45166		-0.00045166		4.57785e-06		7.94028e-06
40526	-0.450134		-0.000450134		7.55132e-06		6.91324e-06
40528	-0.450134		-0.000450134		9.28793e-06		1.74975e-05
40530	-0.447388		-0.000447388		1.21628e-05		3.24872e-05
40532	-0.445251		-0.000445251		1.5451e-05		4.57478e-05
40534	-0.447998		-0.000447998		1.37798e-05		5.09654e-05
40536	-0.449829		-0.000449829		9.98545e-06		4.37645e-05
40538	-0.45166		-0.00045166		6.3838e-06		2.7045e-05
40540	-0.453186		-0.000453186		3.82224e-06		9.71437e-06
40542	-0.451965		-0.000451965		4.56106e-06		1.62435e-06
40544	-0.448608		-0.000448608		9.06929e-06		8.84219e-06
40546	-0.446777		-0.000446777		1.33119e-05		2.80786e-05
40548	-0.446472		-0.000446472		1.47778e-05		4.71171e-05
40550	-0.445557		-0.000445557		1.52893e-05		5.57137e-05
40552	-0.449829		-0.000449829		1.08718e-05		4.89773e-05
40554	-0.452881		-0.000452881		5.05405e-06		2.88273e-05
40556	-0.45166		-0.00045166		4.10825e-06		7.82045e-06
40558	-0.45166		-0.00045166		5.22209e-06		-3.81088e-07
40560	-0.449219		-0.000449219		8.57069e-06		8.39467e-06
40562	-0.446167		-0.000446167		1.32408e-05		2.8392e-05
40564	-0.444946		-0.000444946		1.62075e-05		4.86771e-05
40566	-0.447083		-0.000447083		1.44358e-05		5.72581e-05
40568	-0.447998		-0.000447998		1.15877e-05		4.98226e-05
40570	-0.447693		-0.000447693		1.06979e-05		3.47411e-05
40572	-0.451965		-0.000451965		6.71375e-06		2.03695e-05
40574	-0.451965		-0.000451965		4.60805e-06		1.03044e-05
40576	-0.449219		-0.000449219		7.24462e-06		8.96762e-06
40578	-0.449219		-0.000449219		9.38854e-06		1.73638e-05
40580	-0.445251		-0.000445251		1.3821e-05		3.27314e-05
40582	-0.446167		-0.000446167		1.48661e-05		4.70733e-05
40584	-0.447083		-0.000447083		1.32521e-05		5.13648e-05
40586	-0.448608		-0.000448608		1.04482e-05		4.30199e-05
40588	-0.449829		-0.000449829		8.02146e-06		2.80276e-05
40590	-0.45105		-0.00045105		6.16674e-06		1.50192e-05
40592	-0.451965		-0.000451965		4.84924e-06		8.47348e-06
40594	-0.446777		-0.000446777		9.76851e-06		1.31603e-05
40596	-0.446167		-0.000446167		1.36318e-05		2.87997e-05
40598	-0.445251		-0.000445251		1.53666e-05		4.63736e-05
40600	-0.444031		-0.000444031		1.6452e-05		5.64633e-05
40602	-0.447693		-0.000447693		1.29019e-05		5.31387e-05
40604	-0.45166		-0.00045166		6.51336e-06		3.53767e-05
40606	-0.450745		-0.000450745		4.67359e-06		1.33505e-05
40608	-0.450439		-0.000450439		5.7308e-06		1.9605e-06
40610	-0.447998		-0.000447998		9.30522e-06		8.57597e-06
40612	-0.444641		-0.000444641		1.44299e-05		2.91976e-05
40614	-0.44342		-0.00044342		1.75995e-05		5.18362e-05
40616	-0.445251		-0.000445251		1.61202e-05		6.25787e-05
40618	-0.446472		-0.000446472		1.30791e-05		5.57897e-05
40620	-0.447388		-0.000447388		1.0773e-05		3.86071e-05
40622	-0.45166		-0.00045166		6.01116e-06		2.00037e-05
40624	-0.450439		-0.000450439		5.07656e-06		7.57287e-06
40626	-0.447693		-0.000447693		8.6285e-06		8.38216e-06
40628	-0.447998		-0.000447998		1.06677e-05		2.09974e-05
40630	-0.445557		-0.000445557		1.32518e-05		3.69821e-05
40632	-0.444031		-0.000444031		1.56763e-05		4.9098e-05
40634	-0.446472		-0.000446472		1.38897e-05		5.18528e-05
40636	-0.447998		-0.000447998		1.05846e-05		4.33433e-05
40638	-0.449524		-0.000449524		7.60988e-06		2.79441e-05
40640	-0.450439		-0.000450439		5.88429e-06		1.39912e-05
40642	-0.45105		-0.00045105		5.1059e-06		7.39558e-06
40644	-0.446167		-0.000446167		1.00031e-05		1.31958e-05
40646	-0.444641		-0.000444641		1.46126e-05		3.07228e-05
40648	-0.444946		-0.000444946		1.55766e-05		4.91419e-05
40650	-0.44281		-0.00044281		1.69078e-05		5.86287e-05
40652	-0.445862		-0.000445862		1.43344e-05		5.53189e-05
40654	-0.45105		-0.00045105		7.23085e-06		3.81823e-05
40656	-0.449524		-0.000449524		5.2962e-06		1.61818e-05
40658	-0.449219		-0.000449219		6.50315e-06		4.22254e-06
40660	-0.448914		-0.000448914		8.06384e-06		8.41934e-06
40662	-0.444946		-0.000444946		1.25733e-05		2.49359e-05
40664	-0.441589		-0.000441589		1.80991e-05		4.66719e-05
40666	-0.44342		-0.00044342		1.81871e-05		6.25673e-05
40668	-0.446167		-0.000446167		1.38644e-05		6.1545e-05
40670	-0.445557		-0.000445557		1.18717e-05		4.58398e-05
40672	-0.449524		-0.000449524		7.96781e-06		2.5967e-05
40674	-0.450134		-0.000450134		5.61942e-06		1.12573e-05
40676	-0.446167		-0.000446167		9.30845e-06		1.00077e-05
40678	-0.445251		-0.000445251		1.30549e-05		2.3397e-05
40680	-0.44281		-0.00044281		1.66024e-05		4.36332e-05
40682	-0.442505		-0.000442505		1.78791e-05		5.91481e-05
40684	-0.444946		-0.000444946		1.51351e-05		6.06115e-05
40686	-0.446777		-0.000446777		1.12929e-05		4.73296e-05
40688	-0.447693		-0.000447693		8.88652e-06		2.85164e-05
40690	-0.447998		-0.000447998		8.25777e-06		1.58895e-05
40692	-0.448303		-0.000448303		8.26241e-06		1.4199e-05
40694	-0.444946		-0.000444946		1.17777e-05		2.29293e-05
40696	-0.442505		-0.000442505		1.62577e-05		3.89733e-05
40698	-0.443115		-0.000443115		1.72398e-05		5.40913e-05
40700	-0.442505		-0.000442505		1.70968e-05		6.02676e-05
40702	-0.442505		-0.000442505		1.66945e-05		5.68323e-05
40704	-0.447693		-0.000447693		1.12925e-05		4.45858e-05
40706	-0.449524		-0.000449524		6.37802e-06		2.59628e-05
40708	-0.446777		-0.000446777		7.77151e-06		1.20352e-05
40710	-0.445557		-0.000445557		1.1215e-05		1.38473e-05
40712	-0.444641		-0.000444641		1.37322e-05		2.94268e-05
40714	-0.440674		-0.000440674		1.81485e-05		4.93909e-05
40716	-0.440063		-0.000440063		2.05964e-05		6.48421e-05
40718	-0.444336		-0.000444336		1.64602e-05		6.6406e-05
40720	-0.44342		-0.00044342		1.4197e-05		5.38885e-05
40722	-0.448303		-0.000448303		9.16272e-06		3.39318e-05
40724	-0.448303		-0.000448303		6.83355e-06		1.61826e-05
40726	-0.444336		-0.000444336		1.08601e-05		1.25196e-05
40728	-0.44281		-0.00044281		1.54071e-05		2.67793e-05
40730	-0.441284		-0.000441284		1.84139e-05		4.93486e-05
40732	-0.439453		-0.000439453		2.06614e-05		6.69217e-05
40734	-0.441895		-0.000441895		1.86413e-05		7.02472e-05
40736	-0.445862		-0.000445862		1.28094e-05		5.64378e-05
40738	-0.446167		-0.000446167		9.62921e-06		3.37812e-05
40740	-0.446167		-0.000446167		9.42396e-06		1.72623e-05
40742	-0.445862		-0.000445862		1.05093e-05		1.5687e-05
40744	-0.44342		-0.00044342		1.36238e-05		2.74557e-05
40746	-0.439758		-0.000439758		1.87717e-05		4.65398e-05
40748	-0.4422		-0.0004422		1.84335e-05		6.16456e-05
40750	-0.441284		-0.000441284		1.76246e-05		6.45081e-05
40752	-0.442505		-0.000442505		1.59953e-05		5.61746e-05
40754	-0.446472		-0.000446472		1.12831e-05		4.10384e-05
40756	-0.444946		-0.000444946		1.04791e-05		2.70904e-05
40758	-0.445251		-0.000445251		1.10447e-05		2.18707e-05
40760	-0.444031		-0.000444031		1.28071e-05		2.71314e-05
40762	-0.441589		-0.000441589		1.6094e-05		3.96307e-05
40764	-0.439453		-0.000439453		1.9622e-05		5.44746e-05
40766	-0.440369		-0.000440369		1.98007e-05		6.46712e-05
40768	-0.44281		-0.00044281		1.64148e-05		6.29593e-05
40770	-0.4422		-0.0004422		1.49467e-05		5.12006e-05
40772	-0.445251		-0.000445251		1.1991e-05		3.67628e-05
40774	-0.446777		-0.000446777		9.13025e-06		2.49919e-05
40776	-0.443726		-0.000443726		1.13263e-05		2.16117e-05
40778	-0.441589		-0.000441589		1.5559e-05		3.06314e-05
40780	-0.439453		-0.000439453		1.95205e-05		4.88337e-05
40782	-0.438843		-0.000438843		2.1204e-05		6.59765e-05
40784	-0.440674		-0.000440674		1.91859e-05		7.10452e-05
40786	-0.444031		-0.000444031		1.41273e-05		5.93432e-05
40788	-0.445251		-0.000445251		1.04883e-05		3.77283e-05
40790	-0.444336		-0.000444336		1.07016e-05		2.13017e-05
40792	-0.445251		-0.000445251		1.09483e-05		1.87281e-05
40794	-0.441284		-0.000441284		1.49697e-05		2.98434e-05
40796	-0.438232		-0.000438232		2.02861e-05		4.96571e-05
40798	-0.439758		-0.000439758		2.06978e-05		6.68776e-05
40800	-0.439453		-0.000439453		1.96706e-05		7.16055e-05
40802	-0.440063		-0.000440063		1.83035e-05		6.38989e-05
40804	-0.444336		-0.000444336		1.35008e-05		4.83378e-05
40806	-0.446167		-0.000446167		9.21648e-06		3.02063e-05
40808	-0.442505		-0.000442505		1.17182e-05		2.0365e-05
40810	-0.441284		-0.000441284		1.56296e-05		2.69575e-05
40812	-0.439758		-0.000439758		1.87061e-05		4.55805e-05
40814	-0.437622		-0.000437622		2.14861e-05		6.45161e-05
40816	-0.438843		-0.000438843		2.09795e-05		7.31413e-05
40818	-0.441284		-0.000441284		1.74058e-05		6.68463e-05
40820	-0.441284		-0.000441284		1.54169e-05		5.14153e-05
40822	-0.443726		-0.000443726		1.28165e-05		3.62777e-05
40824	-0.444641		-0.000444641		1.0925e-05		2.69534e-05
40826	-0.44281		-0.00044281		1.23708e-05		2.6179e-05
40828	-0.439758		-0.000439758		1.67938e-05		3.58507e-05
40830	-0.439148		-0.000439148		1.95621e-05		5.19932e-05
40832	-0.438538		-0.000438538		2.04896e-05		6.53237e-05
40834	-0.437927		-0.000437927		2.08104e-05		6.96642e-05
40836	-0.440979		-0.000440979		1.76517e-05		6.33e-05
40838	-0.444336		-0.000444336		1.23191e-05		4.73135e-05
40840	-0.443115		-0.000443115		1.12881e-05		3.02836e-05
40842	-0.44342		-0.00044342		1.19003e-05		2.26962e-05
40844	-0.442505		-0.000442505		1.34525e-05		2.75783e-05
40846	-0.437927		-0.000437927		1.87351e-05		4.28677e-05
40848	-0.436401		-0.000436401		2.28906e-05		6.26218e-05
40850	-0.438843		-0.000438843		2.13371e-05		7.48462e-05
40852	-0.440063		-0.000440063		1.79673e-05		7.07102e-05
40854	-0.44281		-0.00044281		1.3661e-05		5.24425e-05
40856	-0.444641		-0.000444641		1.02492e-05		3.0865e-05
40858	-0.44281		-0.00044281		1.12946e-05		1.9374e-05
40860	-0.438232		-0.000438232		1.74468e-05		2.76216e-05
40862	-0.437622		-0.000437622		2.13502e-05		5.07647e-05
40864	-0.436401		-0.000436401		2.30541e-05		7.28473e-05
40866	-0.436096		-0.000436096		2.3196e-05		8.15462e-05
40868	-0.440369		-0.000440369		1.84861e-05		7.27094e-05
40870	-0.441284		-0.000441284		1.47269e-05		5.25223e-05
40872	-0.441589		-0.000441589		1.35464e-05		3.42285e-05
40874	-0.4422		-0.0004422		1.33071e-05		2.72602e-05
40876	-0.441284		-0.000441284		1.44004e-05		3.18313e-05
40878	-0.438843		-0.000438843		1.75264e-05		4.35293e-05
40880	-0.436707		-0.000436707		2.11557e-05		5.78951e-05
40882	-0.436707		-0.000436707		2.23565e-05		6.93988e-05
40884	-0.437622		-0.000437622		2.10658e-05		7.22524e-05
40886	-0.438843		-0.000438843		1.87062e-05		6.49765e-05
40888	-0.4422		-0.0004422		1.43102e-05		5.00669e-05
40890	-0.441284		-0.000441284		1.32938e-05		3.55709e-05
40892	-0.440979		-0.000440979		1.42503e-05		3.02253e-05
40894	-0.440063		-0.000440063		1.59997e-05		3.60776e-05
40896	-0.434875		-0.000434875		2.19055e-05		5.18407e-05
40898	-0.434875		-0.000434875		2.48457e-05		7.08984e-05
40900	-0.436096		-0.000436096		2.36127e-05		8.16053e-05
40902	-0.437317		-0.000437317		2.07804e-05		7.69711e-05
40904	-0.438843		-0.000438843		1.79133e-05		6.11344e-05
40906	-0.441589		-0.000441589		1.42755e-05		4.31516e-05
40908	-0.440979		-0.000440979		1.3548e-05		3.171e-05
40910	-0.436707		-0.000436707		1.84137e-05		3.49397e-05
40912	-0.434265		-0.000434265		2.39003e-05		5.37318e-05
40914	-0.434265		-0.000434265		2.56892e-05		7.6243e-05
40916	-0.433655		-0.000433655		2.57254e-05		8.81905e-05
40918	-0.437317		-0.000437317		2.15359e-05		8.21486e-05
40920	-0.439453		-0.000439453		1.68922e-05		6.20006e-05
40922	-0.438843		-0.000438843		1.59509e-05		4.19039e-05
40924	-0.440979		-0.000440979		1.45844e-05		3.2352e-05
40926	-0.437927		-0.000437927		1.70748e-05		3.61685e-05
40928	-0.434875		-0.000434875		2.19578e-05		5.13273e-05
40930	-0.43335		-0.00043335		2.56036e-05		7.10355e-05
40932	-0.433655		-0.000433655		2.59966e-05		8.47978e-05
40934	-0.433655		-0.000433655		2.51343e-05		8.61923e-05
40936	-0.435791		-0.000435791		2.23434e-05		7.61902e-05
40938	-0.438232		-0.000438232		1.8479e-05		6.01301e-05
40940	-0.435791		-0.000435791		1.94175e-05		4.84309e-05
40942	-0.424194		-0.000424194		3.26325e-05		6.01538e-05
40944	-0.412598		-0.000412598		5.16726e-05		0.000107978
40946	-0.396729		-0.000396729		7.48291e-05		0.000186322
40948	-0.36377		-0.00036377		0.000115746		0.000293148
40950	-0.330811		-0.000330811		0.00016588		0.000433451
40952	-0.307007		-0.000307007		0.000207097		0.000590506
40954	-0.291138		-0.000291138		0.000232413		0.000720175
40956	-0.277405		-0.000277405		0.00024877		0.00078944
40958	-0.260315		-0.000260315		0.000267776		0.000812408
40960	-0.233765		-0.000233765		0.000300349		0.000843883
40962	-0.19165		-0.00019165		0.000355638		0.000944218
40964	-0.038757		-3.8757e-05		0.000530859		0.0012421
40966	0.517883		0.000517883		0.00117285		0.00225244
40968	0.307617		0.000307617		0.001289		0.00369453
40970	0.013733		1.3733e-05		0.000876521		0.00421591
40972	-0.289001		-0.000289001		0.000296428		0.00289155
40974	-0.402222		-0.000402222		-3.95124e-05		0.00047102
40976	-0.4422		-0.0004422		-0.000109468		-0.00136314
40978	-0.453796		-0.000453796		-6.48905e-05		-0.00166242
40980	-0.457153		-0.000457153		-2.16292e-05		-0.00084214
40982	-0.46051		-0.00046051		-1.23519e-05		6.61883e-05
40984	-0.462341		-0.000462341		-2.1214e-05		0.00041632
40986	-0.462036		-0.000462036		-2.87878e-05		0.00025238
40988	-0.467529		-0.000467529		-3.61282e-05		-5.15388e-05
40990	-0.465698		-0.000465698		-3.63842e-05		-0.0002194
40992	-0.464478		-0.000464478		-3.3142e-05		-0.00021262
40994	-0.465698		-0.000465698		-3.23278e-05		-0.000131912
40996	-0.463562		-0.000463562		-3.06093e-05		-7.13452e-05
40998	-0.463562		-0.000463562		-2.97891e-05		-5.75223e-05
41000	-0.466919		-0.000466919		-3.31118e-05		-7.42298e-05
41002	-0.46936		-0.00046936		-3.76975e-05		-9.99337e-05
41004	-0.470581		-0.000470581		-4.06048e-05		-0.000121099
41006	-0.474854		-0.000474854		-4.51993e-05		-0.000135161
41008	-0.475464		-0.000475464		-4.7612e-05		-0.000143757
41010	-0.473022		-0.000473022		-4.52013e-05		-0.000144273
41012	-0.471497		-0.000471497		-4.14977e-05		-0.00013402
41014	-0.472717		-0.000472717		-4.11729e-05		-0.000119867
41016	-0.471802		-0.000471802		-4.10836e-05		-0.000111795
41018	-0.475159		-0.000475159		-4.44189e-05		-0.000115954
41020	-0.479736		-0.000479736		-5.09179e-05		-0.000133391
41022	-0.480042		-0.000480042		-5.40189e-05		-0.000155766
41024	-0.481262		-0.000481262		-5.51096e-05		-0.00017083
41026	-0.480042		-0.000480042		-5.35622e-05		-0.00017143
41028	-0.4776		-0.0004776		-4.98244e-05		-0.000158618
41030	-0.474243		-0.000474243		-4.46511e-05		-0.000138251
41032	-0.47821		-0.00047821		-4.65825e-05		-0.00012394
41034	-0.479126		-0.000479126		-5.00696e-05		-0.000126665
41036	-0.480042		-0.000480042		-5.24127e-05		-0.00014297
41038	-0.484619		-0.000484619		-5.7282e-05		-0.000163236
41040	-0.484009		-0.000484009		-5.87882e-05		-0.000177983
41042	-0.481567		-0.000481567		-5.57504e-05		-0.000179194
41044	-0.480957		-0.000480957		-5.28404e-05		-0.000166867
41046	-0.477905		-0.000477905		-4.88877e-05		-0.000148055
41048	-0.47699		-0.00047699		-4.64217e-05		-0.000131815
41050	-0.479736		-0.000479736		-4.87913e-05		-0.000127292
41052	-0.481873		-0.000481873		-5.29699e-05		-0.000138042
41054	-0.482788		-0.000482788		-5.55901e-05		-0.000156919
41056	-0.483093		-0.000483093		-5.61559e-05		-0.000171263
41058	-0.484314		-0.000484314		-5.68755e-05		-0.00017503
41060	-0.480957		-0.000480957		-5.37102e-05		-0.000168086
41062	-0.477905		-0.000477905		-4.85193e-05		-0.000152294
41064	-0.479126		-0.000479126		-4.75307e-05		-0.000135874
41066	-0.477905		-0.000477905		-4.71696e-05		-0.000127707
41068	-0.480957		-0.000480957		-5.02274e-05		-0.000132354
41070	-0.483398		-0.000483398		-5.45052e-05		-0.000147902
41072	-0.484314		-0.000484314		-5.69849e-05		-0.00016588
41074	-0.483093		-0.000483093		-5.59153e-05		-0.000175066
41076	-0.482178		-0.000482178		-5.35812e-05		-0.000170337
41078	-0.479736		-0.000479736		-5.00081e-05		-0.000155216
41080	-0.476379		-0.000476379		-4.5162e-05		-0.000136196
41082	-0.478821		-0.000478821		-4.5719e-05		-0.000123406
41084	-0.479126		-0.000479126		-4.76956e-05		-0.000124078
41086	-0.480042		-0.000480042		-4.95524e-05		-0.000135645
41088	-0.484619		-0.000484619		-5.45797e-05		-0.000152523
41090	-0.483704		-0.000483704		-5.60222e-05		-0.000167164
41092	-0.480652		-0.000480652		-5.22992e-05		-0.000169484
41094	-0.480042		-0.000480042		-4.90114e-05		-0.000157057
41096	-0.47699		-0.00047699		-4.50421e-05		-0.000137026
41098	-0.476685		-0.000476685		-4.32924e-05		-0.00012057
41100	-0.477295		-0.000477295		-4.39639e-05		-0.00011563
41102	-0.479736		-0.000479736		-4.7247e-05		-0.00012388
41104	-0.480652		-0.000480652		-4.98425e-05		-0.000139476
41106	-0.482178		-0.000482178		-5.18822e-05		-0.000153697
41108	-0.481567		-0.000481567		-5.1658e-05		-0.000159735
41110	-0.4776		-0.0004776		-4.69104e-05		-0.00015275
41112	-0.476074		-0.000476074		-4.25946e-05		-0.000134725
41114	-0.476685		-0.000476685		-4.19814e-05		-0.00011724
41116	-0.475464		-0.000475464		-4.15979e-05		-0.000110195
41118	-0.478821		-0.000478821		-4.48483e-05		-0.00011667
41120	-0.482178		-0.000482178		-5.01704e-05		-0.000134216
41122	-0.481567		-0.000481567		-5.16943e-05		-0.000152918
41124	-0.479736		-0.000479736		-4.91598e-05		-0.000159621
41126	-0.479431		-0.000479431		-4.68593e-05		-0.000150784
41128	-0.47821		-0.00047821		-4.49599e-05		-0.000134847
41130	-0.474243		-0.000474243		-4.04907e-05		-0.000119415
41132	-0.476074		-0.000476074		-4.01839e-05		-0.00011005
41134	-0.47699		-0.00047699		-4.21617e-05		-0.000110807
41136	-0.476074		-0.000476074		-4.24501e-05		-0.000118718
41138	-0.481873		-0.000481873		-4.77842e-05		-0.00013148
41140	-0.481567		-0.000481567		-5.0481e-05		-0.000145843
41142	-0.47821		-0.00047821		-4.71136e-05		-0.000151777
41144	-0.476685		-0.000476685		-4.2768e-05		-0.000142111
41146	-0.475159		-0.000475159		-3.96057e-05		-0.00012225
41148	-0.472412		-0.000472412		-3.62092e-05		-0.000103246
41150	-0.473633		-0.000473633		-3.62974e-05		-9.43429e-05
41152	-0.477295		-0.000477295		-4.09443e-05		-0.00010104
41154	-0.479736		-0.000479736		-4.60452e-05		-0.000121068
41156	-0.480042		-0.000480042		-4.79566e-05		-0.00014247
41158	-0.480957		-0.000480957		-4.84622e-05		-0.000153366
41160	-0.476685		-0.000476685		-4.38839e-05		-0.000147198
41162	-0.472412		-0.000472412		-3.67202e-05		-0.000124721
41164	-0.473328		-0.000473328		-3.46931e-05		-9.9078e-05
41166	-0.473328		-0.000473328		-3.55305e-05		-8.66038e-05
41168	-0.475464		-0.000475464		-3.87008e-05		-9.36167e-05
41170	-0.479126		-0.000479126		-4.39367e-05		-0.000114847
41172	-0.479736		-0.000479736		-4.6662e-05		-0.000137398
41174	-0.477295		-0.000477295		-4.42603e-05		-0.000146565
41176	-0.476685		-0.000476685		-4.13939e-05		-0.000137787
41178	-0.475159		-0.000475159		-3.8827e-05		-0.000119478
41180	-0.472107		-0.000472107		-3.50509e-05		-0.000101863
41182	-0.473633		-0.000473633		-3.505e-05		-9.26679e-05
41184	-0.476379		-0.000476379		-3.88427e-05		-9.70372e-05
41186	-0.475159		-0.000475159		-3.9815e-05		-0.000110278
41188	-0.47821		-0.00047821		-4.22892e-05		-0.000123763
41190	-0.479431		-0.000479431		-4.46355e-05		-0.000132944
41192	-0.476685		-0.000476685		-4.25086e-05		-0.0001342
41194	-0.474854		-0.000474854		-3.86978e-05		-0.000125174
41196	-0.473633		-0.000473633		-3.58029e-05		-0.000109589
41198	-0.471191		-0.000471191		-3.272e-05		-9.43332e-05
41200	-0.472717		-0.000472717		-3.3226e-05		-8.68917e-05
41202	-0.475769		-0.000475769		-3.74252e-05		-9.28972e-05
41204	-0.4776		-0.0004776		-4.15387e-05		-0.000110368
41206	-0.477295		-0.000477295		-4.23952e-05		-0.000127854
41208	-0.4776		-0.0004776		-4.19646e-05		-0.000134568
41210	-0.475769		-0.000475769		-3.95864e-05		-0.000128053
41212	-0.471191		-0.000471191		-3.36929e-05		-0.000110697
41214	-0.471497		-0.000471497		-3.1174e-05		-9.09447e-05
41216	-0.472107		-0.000472107		-3.19685e-05		-8.04283e-05
41218	-0.473022		-0.000473022		-3.4043e-05		-8.45063e-05
41220	-0.477295		-0.000477295		-3.92629e-05		-0.000101244
41222	-0.4776		-0.0004776		-4.1999e-05		-0.000121383
41224	-0.476379		-0.000476379		-4.08337e-05		-0.00013217
41226	-0.474548		-0.000474548		-3.748e-05		-0.000126627
41228	-0.472107		-0.000472107		-3.33607e-05		-0.000108433
41230	-0.46936		-0.00046936		-2.91228e-05		-8.71009e-05
41232	-0.470276		-0.000470276		-2.86987e-05		-7.35222e-05
41234	-0.473328		-0.000473328		-3.26902e-05		-7.60915e-05
41236	-0.473022		-0.000473022		-3.48236e-05		-9.14981e-05
41238	-0.476074		-0.000476074		-3.79333e-05		-0.0001095
41240	-0.476379		-0.000476379		-3.94106e-05		-0.000121319
41242	-0.474243		-0.000474243		-3.72042e-05		-0.000121625
41244	-0.472107		-0.000472107		-3.33014e-05		-0.000109977
41246	-0.471497		-0.000471497		-3.09931e-05		-9.3264e-05
41248	-0.470886		-0.000470886		-3.01176e-05		-8.12236e-05
41250	-0.470581		-0.000470581		-2.99316e-05		-7.85203e-05
41252	-0.473633		-0.000473633		-3.30891e-05		-8.55755e-05
41254	-0.474854		-0.000474854		-3.61866e-05		-9.90389e-05
41256	-0.474243		-0.000474243		-3.64481e-05		-0.000110775
41258	-0.475769		-0.000475769		-3.71885e-05		-0.000115323
41260	-0.472412		-0.000472412		-3.41563e-05		-0.000110436
41262	-0.469055		-0.000469055		-2.87649e-05		-9.57881e-05
41264	-0.46875		-0.00046875		-2.61281e-05		-7.75006e-05
41266	-0.46875		-0.00046875		-2.61059e-05		-6.60223e-05
41268	-0.469055		-0.000469055		-2.7132e-05		-6.67977e-05
41270	-0.473938		-0.000473938		-3.25888e-05		-8.03635e-05
41272	-0.475464		-0.000475464		-3.69964e-05		-0.000101248
41274	-0.473022		-0.000473022		-3.55361e-05		-0.000115747
41276	-0.470886		-0.000470886		-3.12274e-05		-0.000112142
41278	-0.469666		-0.000469666		-2.78579e-05		-9.32292e-05
41280	-0.466614		-0.000466614		-2.40413e-05		-7.1108e-05
41282	-0.466919		-0.000466919		-2.30453e-05		-5.7449e-05
41284	-0.470581		-0.000470581		-2.71944e-05		-6.01187e-05
41286	-0.469666		-0.000469666		-2.89857e-05		-7.5139e-05
41288	-0.472412		-0.000472412		-3.15506e-05		-9.19048e-05
41290	-0.473633		-0.000473633		-3.3729e-05		-0.000103045
41292	-0.471191		-0.000471191		-3.17959e-05		-0.000104265
41294	-0.468445		-0.000468445		-2.72493e-05		-9.35985e-05
41296	-0.467224		-0.000467224		-2.38802e-05		-7.56025e-05
41298	-0.466309		-0.000466309		-2.22711e-05		-6.00072e-05
41300	-0.466919		-0.000466919		-2.28832e-05		-5.48966e-05
41302	-0.46936		-0.00046936		-2.61226e-05		-6.26049e-05
41304	-0.473328		-0.000473328		-3.17891e-05		-8.08583e-05
41306	-0.470276		-0.000470276		-3.11104e-05		-9.76747e-05
41308	-0.471497		-0.000471497		-3.02553e-05		-0.000102093
41310	-0.470276		-0.000470276		-2.86964e-05		-9.39921e-05
41312	-0.466309		-0.000466309		-2.40333e-05		-7.83871e-05
41314	-0.465393		-0.000465393		-2.07955e-05		-6.16742e-05
41316	-0.467529		-0.000467529		-2.23476e-05		-5.31415e-05
41318	-0.466614		-0.000466614		-2.32628e-05		-5.64672e-05
41320	-0.46936		-0.00046936		-2.60702e-05		-6.82548e-05
41322	-0.472107		-0.000472107		-3.01755e-05		-8.34984e-05
41324	-0.471497		-0.000471497		-3.1142e-05		-9.56079e-05
41326	-0.46814		-0.00046814		-2.71382e-05		-9.56703e-05
41328	-0.467529		-0.000467529		-2.38593e-05		-8.22599e-05
41330	-0.464783		-0.000464783		-2.03186e-05		-6.2993e-05
41332	-0.464783		-0.000464783		-1.91593e-05		-4.87388e-05
41334	-0.46814		-0.00046814		-2.2833e-05		-4.89401e-05
41336	-0.46936		-0.00046936		-2.65288e-05		-6.37012e-05
41338	-0.470581		-0.000470581		-2.88354e-05		-8.2887e-05
41340	-0.472412		-0.000472412		-3.09232e-05		-9.62967e-05
41342	-0.469666		-0.000469666		-2.87121e-05		-9.7515e-05
41344	-0.466614		-0.000466614		-2.37266e-05		-8.48353e-05
41346	-0.464478		-0.000464478		-1.92702e-05		-6.36655e-05
41348	-0.465698		-0.000465698		-1.92847e-05		-4.70348e-05
41350	-0.465088		-0.000465088		-1.99547e-05		-4.40244e-05
41352	-0.468445		-0.000468445		-2.36769e-05		-5.50672e-05
41354	-0.471191		-0.000471191		-2.83948e-05		-7.44399e-05
41356	-0.469971		-0.000469971		-2.8851e-05		-9.07285e-05
41358	-0.467834		-0.000467834		-2.55902e-05		-9.25296e-05
41360	-0.467529		-0.000467529		-2.32048e-05		-7.98449e-05
41362	-0.464172		-0.000464172		-1.93668e-05		-6.11368e-05
41364	-0.463867		-0.000463867		-1.74705e-05		-4.62002e-05
41366	-0.466919		-0.000466919		-2.04935e-05		-4.39235e-05
41368	-0.467529		-0.000467529		-2.3413e-05		-5.5271e-05
41370	-0.469971		-0.000469971		-2.66735e-05		-7.3027e-05
41372	-0.471191		-0.000471191		-2.89413e-05		-8.80119e-05
41374	-0.469666		-0.000469666		-2.77819e-05		-9.28624e-05
41376	-0.466309		-0.000466309		-2.30614e-05		-8.36423e-05
41378	-0.466919		-0.000466919		-2.11997e-05		-6.65244e-05
41380	-0.463562		-0.000463562		-1.80955e-05		-5.07949e-05
41382	-0.463562		-0.000463562		-1.67862e-05		-4.21588e-05
41384	-0.466309		-0.000466309		-1.96392e-05		-4.42233e-05
41386	-0.46814		-0.00046814		-2.3509e-05		-5.6913e-05
41388	-0.46936		-0.00046936		-2.61589e-05		-7.3841e-05
41390	-0.470276		-0.000470276		-2.74889e-05		-8.62556e-05
41392	-0.46875		-0.00046875		-2.59543e-05		-8.78747e-05
41394	-0.466614		-0.000466614		-2.25054e-05		-7.78549e-05
41396	-0.463867		-0.000463867		-1.81508e-05		-6.04012e-05
41398	-0.463867		-0.000463867		-1.65641e-05		-4.44155e-05
41400	-0.464172		-0.000464172		-1.71777e-05		-3.83382e-05
41402	-0.467224		-0.000467224		-2.10294e-05		-4.60326e-05
41404	-0.469971		-0.000469971		-2.58448e-05		-6.45651e-05
41406	-0.46936		-0.00046936		-2.69325e-05		-8.27597e-05
41408	-0.468445		-0.000468445		-2.52389e-05		-8.86929e-05
41410	-0.466614		-0.000466614		-2.2072e-05		-7.92432e-05
41412	-0.463562		-0.000463562		-1.76258e-05		-6.01337e-05
41414	-0.462646		-0.000462646		-1.49893e-05		-4.15431e-05
41416	-0.465698		-0.000465698		-1.77555e-05		-3.53057e-05
41418	-0.467224		-0.000467224		-2.16561e-05		-4.58974e-05
41420	-0.468445		-0.000468445		-2.43528e-05		-6.54353e-05
41422	-0.471191		-0.000471191		-2.75313e-05		-8.29425e-05
41424	-0.469666		-0.000469666		-2.70744e-05		-9.0282e-05
41426	-0.466614		-0.000466614		-2.28103e-05		-8.321e-05
41428	-0.464783		-0.000464783		-1.85778e-05		-6.48611e-05
41430	-0.464172		-0.000464172		-1.6689e-05		-4.60055e-05
41432	-0.463867		-0.000463867		-1.64802e-05		-3.68903e-05
41434	-0.466919		-0.000466919		-1.99358e-05		-4.22932e-05
41436	-0.467224		-0.000467224		-2.23188e-05		-5.74135e-05
41438	-0.468445		-0.000468445		-2.39206e-05		-7.21146e-05
41440	-0.469971		-0.000469971		-2.56756e-05		-8.03029e-05
41442	-0.467834		-0.000467834		-2.40875e-05		-7.97972e-05
41444	-0.465088		-0.000465088		-1.98774e-05		-6.97614e-05
41446	-0.463562		-0.000463562		-1.6312e-05		-5.3446e-05
41448	-0.464478		-0.000464478		-1.63281e-05		-4.04463e-05
41450	-0.463562		-0.000463562		-1.64397e-05		-3.75583e-05
41452	-0.465698		-0.000465698		-1.8618e-05		-4.47062e-05
41454	-0.469971		-0.000469971		-2.41193e-05		-5.99482e-05
41456	-0.469666		-0.000469666		-2.64041e-05		-7.70033e-05
41458	-0.467529		-0.000467529		-2.39987e-05		-8.44795e-05
41460	-0.467224		-0.000467224		-2.15912e-05		-7.73534e-05
41462	-0.463562		-0.000463562		-1.71908e-05		-5.97123e-05
41464	-0.461731		-0.000461731		-1.34486e-05		-4.0224e-05
41466	-0.464783		-0.000464783		-1.55517e-05		-3.08405e-05
41468	-0.466309		-0.000466309		-1.93845e-05		-3.82904e-05
41470	-0.467834		-0.000467834		-2.25397e-05		-5.71361e-05
41472	-0.46936		-0.00046936		-2.47925e-05		-7.52906e-05
41474	-0.469666		-0.000469666		-2.54891e-05		-8.39611e-05
41476	-0.464783		-0.000464783		-2.03468e-05		-7.75726e-05
41478	-0.462646		-0.000462646		-1.49598e-05		-5.75216e-05
41480	-0.463562		-0.000463562		-1.41736e-05		-3.67019e-05
41482	-0.461731		-0.000461731		-1.34282e-05		-2.7048e-05
41484	-0.465393		-0.000465393		-1.68609e-05		-3.29406e-05
41486	-0.467224		-0.000467224		-2.09133e-05		-5.02226e-05
41488	-0.467834		-0.000467834		-2.2898e-05		-6.83521e-05
41490	-0.467529		-0.000467529		-2.25685e-05		-7.70375e-05
41492	-0.467224		-0.000467224		-2.14736e-05		-7.3701e-05
41494	-0.464783		-0.000464783		-1.84657e-05		-6.20149e-05
41496	-0.460815		-0.000460815		-1.30294e-05		-4.53456e-05
41498	-0.464172		-0.000464172		-1.40356e-05		-3.2563e-05
41500	-0.464172		-0.000464172		-1.61902e-05		-3.23084e-05
41502	-0.464478		-0.000464478		-1.74597e-05		-4.28397e-05
41504	-0.467834		-0.000467834		-2.09195e-05		-5.72751e-05
41506	-0.46875		-0.00046875		-2.34871e-05		-6.98196e-05
41508	-0.466003		-0.000466003		-2.12338e-05		-7.37558e-05
41510	-0.466309		-0.000466309		-1.94476e-05		-6.71342e-05
41512	-0.462341		-0.000462341		-1.50663e-05		-5.25123e-05
41514	-0.461121		-0.000461121		-1.17681e-05		-3.57863e-05
41516	-0.461731		-0.000461731		-1.16907e-05		-2.52669e-05
41518	-0.465698		-0.000465698		-1.65513e-05		-2.9469e-05
41520	-0.466003		-0.000466003		-1.97289e-05		-4.6651e-05
41522	-0.469055		-0.000469055		-2.32246e-05		-6.68255e-05
41524	-0.469666		-0.000469666		-2.49543e-05		-8.02561e-05
41526	-0.464783		-0.000464783		-2.00622e-05		-7.81932e-05
41528	-0.461731		-0.000461731		-1.36105e-05		-5.8578e-05
41530	-0.461731		-0.000461731		-1.12109e-05		-3.32103e-05
41532	-0.461731		-0.000461731		-1.16544e-05		-1.88888e-05
41534	-0.464172		-0.000464172		-1.50381e-05		-2.39718e-05
41536	-0.467834		-0.000467834		-2.05482e-05		-4.48968e-05
41538	-0.467529		-0.000467529		-2.24938e-05		-6.77185e-05
41540	-0.466614		-0.000466614		-2.11108e-05		-7.75883e-05
41542	-0.465393		-0.000465393		-1.84933e-05		-7.01969e-05
41544	-0.463257		-0.000463257		-1.52006e-05		-5.2533e-05
41546	-0.46051		-0.00046051		-1.12601e-05		-3.39575e-05
41548	-0.462036		-0.000462036		-1.14042e-05		-2.33387e-05
41550	-0.462646		-0.000462646		-1.32294e-05		-2.51819e-05
41552	-0.463562		-0.000463562		-1.51667e-05		-3.62898e-05
41554	-0.467224		-0.000467224		-1.9424e-05		-5.14605e-05
41556	-0.467529		-0.000467529		-2.16602e-05		-6.51165e-05
41558	-0.465088		-0.000465088		-1.92884e-05		-6.94082e-05
41560	-0.464478		-0.000464478		-1.66157e-05		-6.12473e-05
41562	-0.462646		-0.000462646		-1.38823e-05		-4.58636e-05
41564	-0.460815		-0.000460815		-1.12037e-05		-3.1272e-05
41566	-0.462646		-0.000462646		-1.22346e-05		-2.5151e-05
41568	-0.464478		-0.000464478		-1.54371e-05		-3.13358e-05
41570	-0.465393		-0.000465393		-1.79268e-05		-4.57343e-05
41572	-0.467834		-0.000467834		-2.08892e-05		-6.08111e-05
41574	-0.46814		-0.00046814		-2.22018e-05		-7.04673e-05
41576	-0.464172		-0.000464172		-1.81351e-05		-6.83805e-05
41578	-0.461426		-0.000461426		-1.25985e-05		-5.23163e-05
41580	-0.460815		-0.000460815		-9.8905e-06		-3.06883e-05
41582	-0.460205		-0.000460205		-9.27941e-06		-1.6509e-05
41584	-0.462341		-0.000462341		-1.18285e-05		-1.78006e-05
41586	-0.465088		-0.000465088		-1.62417e-05		-3.337e-05
41588	-0.466919		-0.000466919		-1.99198e-05		-5.43312e-05
41590	-0.466003		-0.000466003		-1.9878e-05		-6.82212e-05
41592	-0.465088		-0.000465088		-1.78567e-05		-6.75404e-05
41594	-0.462341		-0.000462341		-1.39178e-05		-5.3525e-05
41596	-0.459595		-0.000459595		-9.42599e-06		-3.32913e-05
41598	-0.461426		-0.000461426		-9.73883e-06		-1.88107e-05
41600	-0.462036		-0.000462036		-1.1825e-05		-1.86674e-05
41602	-0.462341		-0.000462341		-1.32588e-05		-2.99807e-05
41604	-0.466919		-0.000466919		-1.80607e-05		-4.64046e-05
41606	-0.466003		-0.000466003		-1.95461e-05		-6.04956e-05
41608	-0.463257		-0.000463257		-1.62716e-05		-6.3077e-05
41610	-0.462646		-0.000462646		-1.32862e-05		-5.19716e-05
41612	-0.461426		-0.000461426		-1.12444e-05		-3.52613e-05
41614	-0.459595		-0.000459595		-9.06665e-06		-2.22919e-05
41616	-0.46051		-0.00046051		-9.28003e-06		-1.81204e-05
41618	-0.464172		-0.000464172		-1.36861e-05		-2.55891e-05
41620	-0.464478		-0.000464478		-1.6516e-05		-4.12067e-05
41622	-0.465698		-0.000465698		-1.81127e-05		-5.59934e-05
41624	-0.466919		-0.000466919		-1.94384e-05		-6.35888e-05
41626	-0.462952		-0.000462952		-1.57787e-05		-5.98565e-05
41628	-0.459595		-0.000459595		-9.87049e-06		-4.35625e-05
41630	-0.46051		-0.00046051		-8.3522e-06		-2.36399e-05
41632	-0.459595		-0.000459595		-8.24723e-06		-1.2469e-05
41634	-0.460815		-0.000460815		-9.83655e-06		-1.51917e-05
41636	-0.465088		-0.000465088		-1.50634e-05		-3.03829e-05
41638	-0.465698		-0.000465698		-1.82815e-05		-5.02403e-05
41640	-0.464172		-0.000464172		-1.71252e-05		-6.21389e-05
41642	-0.463562		-0.000463562		-1.48875e-05		-5.89754e-05
41644	-0.462646		-0.000462646		-1.29755e-05		-4.53947e-05
41646	-0.457458		-0.000457458		-7.30347e-06		-2.75708e-05
41648	-0.460205		-0.000460205		-7.25035e-06		-1.40494e-05
41650	-0.462646		-0.000462646		-1.12938e-05		-1.45923e-05
41652	-0.461731		-0.000461731		-1.27699e-05		-2.77328e-05
41654	-0.464478		-0.000464478		-1.5202e-05		-4.36768e-05
41656	-0.466309		-0.000466309		-1.80244e-05		-5.54182e-05
41658	-0.462952		-0.000462952		-1.5616e-05		-5.75802e-05
41660	-0.46051		-0.00046051		-1.09262e-05		-4.69987e-05
41662	-0.4599		-0.0004599		-8.24006e-06		-2.90013e-05
41664	-0.458374		-0.000458374		-6.48351e-06		-1.38438e-05
41666	-0.45929		-0.00045929		-7.13529e-06		-9.24173e-06
41668	-0.462646		-0.000462646		-1.13744e-05		-1.80885e-05
41670	-0.464478		-0.000464478		-1.55054e-05		-3.63777e-05
41672	-0.463562		-0.000463562		-1.57855e-05		-5.24183e-05
41674	-0.464478		-0.000464478		-1.56558e-05		-5.7306e-05
41676	-0.462036		-0.000462036		-1.30461e-05		-4.99462e-05
41678	-0.458679		-0.000458679		-8.18095e-06		-3.37353e-05
41680	-0.458984		-0.000458984		-6.36601e-06		-1.69393e-05
41682	-0.458679		-0.000458679		-6.39513e-06		-8.43332e-06
41684	-0.460205		-0.000460205		-8.45689e-06		-1.20425e-05
41686	-0.463562		-0.000463562		-1.30102e-05		-2.63596e-05
41688	-0.464783		-0.000464783		-1.63066e-05		-4.46995e-05
41690	-0.463867		-0.000463867		-1.6003e-05		-5.6514e-05
41692	-0.463257		-0.000463257		-1.42466e-05		-5.53396e-05
41694	-0.462036		-0.000462036		-1.20676e-05		-4.38561e-05
41696	-0.457764		-0.000457764		-7.01459e-06		-2.71428e-05
41698	-0.457458		-0.000457458		-4.35484e-06		-1.12584e-05
41700	-0.460205		-0.000460205		-6.99037e-06		-5.5888e-06
41702	-0.460815		-0.000460815		-9.91837e-06		-1.42107e-05
41704	-0.464478		-0.000464478		-1.4532e-05		-3.29669e-05
41706	-0.464478		-0.000464478		-1.63924e-05		-5.11461e-05
41708	-0.461731		-0.000461731		-1.33958e-05		-5.62346e-05
41710	-0.460815		-0.000460815		-1.01641e-05		-4.50731e-05
41712	-0.458069		-0.000458069		-6.37539e-06		-2.51934e-05
41714	-0.456543		-0.000456543		-3.54808e-06		-7.30397e-06
41716	-0.458069		-0.000458069		-4.49972e-06		-3.20106e-07
41718	-0.462036		-0.000462036		-9.83855e-06		-9.56219e-06
41720	-0.463257		-0.000463257		-1.39225e-05		-3.05851e-05
41722	-0.462952		-0.000462952		-1.44682e-05		-4.92894e-05
41724	-0.464478		-0.000464478		-1.51195e-05		-5.58883e-05
41726	-0.461121		-0.000461121		-1.19801e-05		-4.8789e-05
41728	-0.457764		-0.000457764		-6.5775e-06		-3.11069e-05
41730	-0.458069		-0.000458069		-4.60053e-06		-1.20729e-05
41732	-0.45929		-0.00045929		-6.21563e-06		-3.70872e-06
41734	-0.458984		-0.000458984		-7.42999e-06		-9.23841e-06
41736	-0.463867		-0.000463867		-1.25496e-05		-2.53062e-05
41738	-0.463867		-0.000463867		-1.52065e-05		-4.36208e-05
41740	-0.463257		-0.000463257		-1.46687e-05		-5.3795e-05
41742	-0.461121		-0.000461121		-1.14366e-05		-4.94561e-05
41744	-0.460815		-0.000460815		-9.37178e-06		-3.49054e-05
41746	-0.457458		-0.000457458		-5.7298e-06		-1.84385e-05
41748	-0.457458		-0.000457458		-4.17581e-06		-6.93342e-06
41750	-0.460205		-0.000460205		-7.05499e-06		-6.52152e-06
41752	-0.45929		-0.00045929		-8.28328e-06		-1.59418e-05
41754	-0.462646		-0.000462646		-1.15191e-05		-2.95475e-05
41756	-0.464172		-0.000464172		-1.45864e-05		-4.24467e-05
41758	-0.461426		-0.000461426		-1.27033e-05		-4.78733e-05
41760	-0.45929		-0.00045929		-8.56072e-06		-4.03941e-05
41762	-0.458374		-0.000458374		-5.74173e-06		-2.36998e-05
41764	-0.455933		-0.000455933		-2.83669e-06		-6.88313e-06
41766	-0.456543		-0.000456543		-2.54735e-06		1.8522e-06
41768	-0.461121		-0.000461121		-7.78906e-06		-4.19832e-06
41770	-0.463562		-0.000463562		-1.33958e-05		-2.45409e-05
41772	-0.462952		-0.000462952		-1.45636e-05		-4.64038e-05
41774	-0.462646		-0.000462646		-1.3311e-05		-5.51141e-05
41776	-0.460205		-0.000460205		-9.78531e-06		-4.59662e-05
41778	-0.457153		-0.000457153		-5.01295e-06		-2.50829e-05
41780	-0.456543		-0.000456543		-2.60691e-06		-4.69979e-06
41782	-0.458984		-0.000458984		-5.0068e-06		2.34881e-06
41784	-0.458679		-0.000458679		-6.81032e-06		-6.11209e-06
41786	-0.462341		-0.000462341		-1.08312e-05		-2.35095e-05
41788	-0.464783		-0.000464783		-1.51105e-05		-4.21318e-05
41790	-0.462341		-0.000462341		-1.4018e-05		-5.25089e-05
41792	-0.46051		-0.00046051		-1.02943e-05		-4.7688e-05
41794	-0.458984		-0.000458984		-6.88272e-06		-3.0594e-05
41796	-0.456543		-0.000456543		-3.50604e-06		-1.10194e-05
41798	-0.457153		-0.000457153		-3.10979e-06		6.53372e-07
41800	-0.46051		-0.00046051		-7.20514e-06		-2.96036e-06
41802	-0.4599		-0.0004599		-9.1199e-06		-1.802e-05
41804	-0.462341		-0.000462341		-1.14939e-05		-3.4191e-05
41806	-0.462952		-0.000462952		-1.29405e-05		-4.38669e-05
41808	-0.461731		-0.000461731		-1.18761e-05		-4.42594e-05
41810	-0.458984		-0.000458984		-8.07635e-06		-3.50167e-05
41812	-0.457764		-0.000457764		-4.91915e-06		-1.98451e-05
41814	-0.457458		-0.000457458		-3.84872e-06		-6.76626e-06
41816	-0.456238		-0.000456238		-2.91048e-06		-1.16268e-06
41818	-0.458984		-0.000458984		-5.40805e-06		-5.0411e-06
41820	-0.462952		-0.000462952		-1.11121e-05		-1.92611e-05
41822	-0.461121		-0.000461121		-1.19146e-05		-3.61327e-05
41824	-0.462036		-0.000462036		-1.16403e-05		-4.48119e-05
41826	-0.461121		-0.000461121		-1.03231e-05		-4.14101e-05
41828	-0.455322		-0.000455322		-3.82536e-06		-2.58819e-05
41830	-0.455322		-0.000455322		-3.72433e-07		-4.80457e-06
41832	-0.457764		-0.000457764		-2.65768e-06		7.33591e-06
41834	-0.458374		-0.000458374		-5.6128e-06		1.88256e-06
41836	-0.461121		-0.000461121		-9.43309e-06		-1.67662e-05
41838	-0.463257		-0.000463257		-1.29563e-05		-3.73741e-05
41840	-0.462341		-0.000462341		-1.30023e-05		-4.8896e-05
41842	-0.4599		-0.0004599		-9.56054e-06		-4.50528e-05
41844	-0.458069		-0.000458069		-5.68146e-06		-2.84583e-05
41846	-0.455933		-0.000455933		-2.25308e-06		-8.4122e-06
41848	-0.455933		-0.000455933		-1.35347e-06		4.72063e-06
41850	-0.46051		-0.00046051		-6.38717e-06		1.65567e-06
41852	-0.460205		-0.000460205		-9.30654e-06		-1.54917e-05
41854	-0.46051		-0.00046051		-9.86748e-06		-3.31089e-05
41856	-0.462341		-0.000462341		-1.11741e-05		-4.12602e-05
41858	-0.46051		-0.00046051		-9.94471e-06		-3.86916e-05
41860	-0.458679		-0.000458679		-7.0047e-06		-2.85624e-05
41862	-0.457764		-0.000457764		-4.70792e-06		-1.59939e-05
41864	-0.457764		-0.000457764		-4.20171e-06		-7.14628e-06
41866	-0.455933		-0.000455933		-2.73638e-06		-3.81136e-06
41868	-0.459595		-0.000459595		-5.67498e-06		-7.34196e-06
41870	-0.461731		-0.000461731		-9.96178e-06		-1.88941e-05
41872	-0.461426		-0.000461426		-1.13262e-05		-3.31266e-05
41874	-0.461426		-0.000461426		-1.08805e-05		-4.09485e-05
41876	-0.45929		-0.00045929		-8.08057e-06		-3.67395e-05
41878	-0.455017		-0.000455017		-2.28415e-06		-2.02476e-05
41880	-0.454407		-0.000454407		9.33824e-07		7.3503e-07
41882	-0.455322		-0.000455322		2.37503e-07		1.32983e-05
41884	-0.457153		-0.000457153		-2.93456e-06		9.36001e-06
41886	-0.46051		-0.00046051		-7.95462e-06		-9.16862e-06
41888	-0.462341		-0.000462341		-1.18191e-05		-3.21082e-05
41890	-0.461121		-0.000461121		-1.14162e-05		-4.59442e-05
41892	-0.458679		-0.000458679		-7.61122e-06		-4.19978e-05
41894	-0.457764		-0.000457764		-4.56456e-06		-2.43474e-05
41896	-0.454712		-0.000454712		-8.18124e-07		-3.8873e-06
41898	-0.453491		-0.000453491		1.72881e-06		1.0666e-05
41900	-0.458069		-0.000458069		-2.42909e-06		1.11547e-05
41902	-0.458984		-0.000458984		-6.53103e-06		-3.60908e-06
41904	-0.461121		-0.000461121		-9.87531e-06		-2.49184e-05
41906	-0.461121		-0.000461121		-1.06518e-05		-4.00123e-05
41908	-0.45929		-0.00045929		-8.30401e-06		-4.03807e-05
41910	-0.455627		-0.000455627		-3.02933e-06		-2.52028e-05
41912	-0.454712		-0.000454712		3.17177e-07		-3.2611e-06
41914	-0.455627		-0.000455627		-1.51766e-07		1.1165e-05
41916	-0.454712		-0.000454712		-4.83615e-07		1.15407e-05
41918	-0.456543		-0.000456543		-2.37219e-06		1.62028e-06
41920	-0.461731		-0.000461731		-8.5706e-06		-1.49964e-05
41922	-0.459595		-0.000459595		-9.53859e-06		-3.1035e-05
41924	-0.458679		-0.000458679		-7.39175e-06		-3.62852e-05
41926	-0.458069		-0.000458069		-5.23062e-06		-2.79743e-05
41928	-0.455322		-0.000455322		-1.83022e-06		-1.18334e-05
41930	-0.453491		-0.000453491		1.37931e-06		4.23981e-06
41932	-0.455017		-0.000455017		7.61426e-07		1.23445e-05
41934	-0.456238		-0.000456238		-1.75303e-06		8.28739e-06
41936	-0.458069		-0.000458069		-4.88462e-06		-5.3336e-06
41938	-0.46051		-0.00046051		-8.43781e-06		-2.19676e-05
41940	-0.460205		-0.000460205		-9.3151e-06		-3.3711e-05
41942	-0.456543		-0.000456543		-5.13812e-06		-3.21915e-05
41944	-0.455933		-0.000455933		-1.80777e-06		-1.74239e-05
41946	-0.454102		-0.000454102		7.76448e-07		1.22835e-06
41948	-0.453186		-0.000453186		2.25004e-06		1.3694e-05
41950	-0.457153		-0.000457153		-1.59421e-06		1.22157e-05
41952	-0.458069		-0.000458069		-5.20195e-06		-2.57837e-06
41954	-0.4599		-0.0004599		-8.04113e-06		-2.1609e-05
41956	-0.4599		-0.0004599		-8.66445e-06		-3.39216e-05
41958	-0.458984		-0.000458984		-7.28824e-06		-3.39128e-05
41960	-0.455933		-0.000455933		-3.24303e-06		-2.20387e-05
41962	-0.453186		-0.000453186		1.49023e-06		-3.07519e-06
41964	-0.454712		-0.000454712		1.58398e-06		1.22274e-05
41966	-0.454102		-0.000454102		8.76271e-07		1.55585e-05
41968	-0.455322		-0.000455322		-7.87608e-07		7.5694e-06
41970	-0.46051		-0.00046051		-6.74594e-06		-8.81424e-06
41972	-0.458984		-0.000458984		-8.24827e-06		-2.58801e-05
41974	-0.457764		-0.000457764		-6.18341e-06		-3.25348e-05
41976	-0.457153		-0.000457153		-3.91578e-06		-2.50035e-05
41978	-0.453491		-0.000453491		4.84302e-07		-7.73371e-06
41980	-0.452881		-0.000452881		3.03111e-06		9.99503e-06
41982	-0.454102		-0.000454102		2.03631e-06		1.81525e-05
41984	-0.456848		-0.000456848		-2.03282e-06		1.11046e-05
41986	-0.457153		-0.000457153		-4.44744e-06		-5.86302e-06
41988	-0.4599		-0.0004599		-7.43359e-06		-2.27953e-05
41990	-0.4599		-0.0004599		-8.48975e-06		-3.23341e-05
41992	-0.455322		-0.000455322		-3.66809e-06		-2.81918e-05
41994	-0.454102		-0.000454102		7.02575e-07		-1.0918e-05
41996	-0.453796		-0.000453796		2.18827e-06		8.50723e-06
41998	-0.45166		-0.00045166		3.9305e-06		1.98568e-05
42000	-0.453491		-0.000453491		2.69554e-06		1.94994e-05
42002	-0.457458		-0.000457458		-2.50237e-06		7.1335e-06
42004	-0.458679		-0.000458679		-6.42785e-06		-1.23265e-05
42006	-0.458679		-0.000458679		-7.23233e-06		-2.81738e-05
42008	-0.457764		-0.000457764		-5.65035e-06		-3.12098e-05
42010	-0.455322		-0.000455322		-2.04088e-06		-2.00768e-05
42012	-0.45166		-0.00045166		3.28909e-06		2.17732e-07
42014	-0.452576		-0.000452576		4.46911e-06		1.84696e-05
42016	-0.452881		-0.000452881		3.31301e-06		2.42858e-05
42018	-0.454102		-0.000454102		1.0673e-06		1.61521e-05
42020	-0.459595		-0.000459595		-5.41037e-06		-2.90562e-06
42022	-0.4599		-0.0004599		-8.88062e-06		-2.47552e-05
42024	-0.456848		-0.000456848		-5.99524e-06		-3.50889e-05
42026	-0.454712		-0.000454712		-1.15031e-06		-2.52505e-05
42028	-0.452271		-0.000452271		3.31022e-06		-1.28535e-06
42030	-0.45166		-0.00045166		5.14508e-06		2.08946e-05
42032	-0.454407		-0.000454407		2.18699e-06		2.63883e-05
42034	-0.456543		-0.000456543		-2.22441e-06		1.2299e-05
42036	-0.457153		-0.000457153		-4.5767e-06		-9.77013e-06
42038	-0.458374		-0.000458374		-5.90247e-06		-2.54049e-05
42040	-0.458679		-0.000458679		-6.30345e-06		-2.89228e-05
42042	-0.454407		-0.000454407		-1.88367e-06		-1.98902e-05
42044	-0.453796		-0.000453796		1.45057e-06		-3.0755e-06
42046	-0.453796		-0.000453796		2.13531e-06		1.14844e-05
42048	-0.452271		-0.000452271		3.09518e-06		1.73187e-05
42050	-0.454102		-0.000454102		1.63151e-06		1.38682e-05
42052	-0.455933		-0.000455933		-1.34004e-06		3.65411e-06
42054	-0.458069		-0.000458069		-4.80135e-06		-9.89355e-06
42056	-0.457153		-0.000457153		-5.06323e-06		-2.03144e-05
42058	-0.457458		-0.000457458		-4.51611e-06		-2.24325e-05
42060	-0.455322		-0.000455322		-1.98061e-06		-1.53736e-05
42062	-0.45166		-0.00045166		3.01588e-06		-5.81618e-07
42064	-0.452576		-0.000452576		4.31062e-06		1.47901e-05
42066	-0.452576		-0.000452576		3.62364e-06		2.16462e-05
42068	-0.452881		-0.000452881		2.53626e-06		1.75117e-05
42070	-0.457764		-0.000457764		-2.78596e-06		3.57497e-06
42072	-0.458069		-0.000458069		-5.91231e-06		-1.43618e-05
42074	-0.456543		-0.000456543		-4.68548e-06		-2.51765e-05
42076	-0.455322		-0.000455322		-1.83326e-06		-2.13586e-05
42078	-0.452881		-0.000452881		1.93318e-06		-5.27547e-06
42080	-0.450439		-0.000450439		5.7663e-06		1.43766e-05
42082	-0.451965		-0.000451965		5.40711e-06		2.63907e-05
42084	-0.455017		-0.000455017		1.03205e-06		2.2183e-05
42086	-0.456238		-0.000456238		-2.66444e-06		4.1547e-06
42088	-0.457764		-0.000457764		-5.09951e-06		-1.59433e-05
42090	-0.458374		-0.000458374		-6.07054e-06		-2.72966e-05
42092	-0.453491		-0.000453491		-1.05529e-06		-2.24684e-05
42094	-0.45105		-0.00045105		4.62298e-06		-2.18217e-06
42096	-0.452576		-0.000452576		4.99087e-06		1.94393e-05
42098	-0.45166		-0.00045166		4.47449e-06		2.80577e-05
42100	-0.453186		-0.000453186		2.53586e-06		2.10958e-05
42102	-0.455933		-0.000455933		-1.20385e-06		4.90629e-06
42104	-0.457458		-0.000457458		-4.37029e-06		-1.20719e-05
42106	-0.455017		-0.000455017		-2.71252e-06		-2.01116e-05
42108	-0.454407		-0.000454407		-2.06287e-07		-1.46588e-05
42110	-0.453796		-0.000453796		1.40194e-06		-1.18473e-06
42112	-0.450134		-0.000450134		5.28182e-06		1.33867e-05
42114	-0.452271		-0.000452271		4.96543e-06		2.21168e-05
42116	-0.453186		-0.000453186		2.73733e-06		2.02367e-05
42118	-0.452271		-0.000452271		2.42738e-06		1.13665e-05
42120	-0.456848		-0.000456848		-1.68415e-06		-3.07593e-07
42122	-0.457458		-0.000457458		-4.62731e-06		-1.22559e-05
42124	-0.454102		-0.000454102		-1.81583e-06		-1.71853e-05
42126	-0.454712		-0.000454712		8.66336e-08		-1.10859e-05
42128	-0.45166		-0.00045166		3.44306e-06		2.98902e-06
42130	-0.449829		-0.000449829		6.69824e-06		1.85194e-05
42132	-0.450134		-0.000450134		7.33631e-06		2.84597e-05
42134	-0.454102		-0.000454102		2.80039e-06		2.52998e-05
42136	-0.455322		-0.000455322		-1.28009e-06		8.94529e-06
42138	-0.455933		-0.000455933		-2.98184e-06		-1.00841e-05
42140	-0.456543		-0.000456543		-3.41064e-06		-2.033e-05
42142	-0.452881		-0.000452881		4.90349e-07		-1.54298e-05
42144	-0.448914		-0.000448914		6.87806e-06		4.16769e-06
42146	-0.450134		-0.000450134		8.29144e-06		2.64721e-05
42148	-0.449829		-0.000449829		7.57355e-06		3.70086e-05
42150	-0.45166		-0.00045166		4.90647e-06		3.06562e-05
42152	-0.453796		-0.000453796		1.40442e-06		1.33187e-05
42154	-0.455017		-0.000455017		-1.10885e-06		-4.32531e-06
42156	-0.453796		-0.000453796		-3.55747e-07		-1.2446e-05
42158	-0.451965		-0.000451965		2.64609e-06		-6.85041e-06
42160	-0.450745		-0.000450745		5.41529e-06		8.05374e-06
42162	-0.447388		-0.000447388		9.52903e-06		2.52007e-05
42164	-0.448914		-0.000448914		9.62191e-06		3.63111e-05
42166	-0.450439		-0.000450439		6.955e-06		3.49617e-05
42168	-0.45105		-0.00045105		4.74042e-06		2.29718e-05
42170	-0.453796		-0.000453796		1.4606e-06		7.30397e-06
42172	-0.453796		-0.000453796		1.67103e-07		-4.41096e-06
42174	-0.451965		-0.000451965		2.18378e-06		-5.92308e-06
42176	-0.451355		-0.000451355		4.35587e-06		2.88019e-06
42178	-0.449219		-0.000449219		7.18375e-06		1.66981e-05
42180	-0.446777		-0.000446777		1.06572e-05		3.03779e-05
42182	-0.447998		-0.000447998		1.06596e-05		3.84652e-05
42184	-0.45166		-0.00045166		5.98913e-06		3.41186e-05
42186	-0.453491		-0.000453491		1.40099e-06		1.68854e-05
42188	-0.454407		-0.000454407		-8.67619e-07		-3.35434e-06
42190	-0.454712		-0.000454712		-1.1803e-06		-1.46469e-05
42192	-0.45166		-0.00045166		2.34258e-06		-1.03146e-05
42194	-0.446777		-0.000446777		9.38776e-06		9.80368e-06
42196	-0.448914		-0.000448914		1.03808e-05		3.29775e-05
42198	-0.447693		-0.000447693		1.01384e-05		4.4254e-05
42200	-0.448303		-0.000448303		9.09187e-06		3.99982e-05
42202	-0.452576		-0.000452576		4.27003e-06		2.43584e-05
42204	-0.453796		-0.000453796		5.08064e-07		4.97732e-06
42206	-0.452271		-0.000452271		1.20989e-06		-7.23013e-06
42208	-0.45166		-0.00045166		3.32344e-06		-5.41465e-06
42210	-0.449524		-0.000449524		6.49848e-06		8.23938e-06
42212	-0.445251		-0.000445251		1.20236e-05		2.79524e-05
42214	-0.447388		-0.000447388		1.22192e-05		4.34122e-05
42216	-0.449219		-0.000449219		8.89677e-06		4.41862e-05
42218	-0.449524		-0.000449524		6.57037e-06		3.09089e-05
42220	-0.453186		-0.000453186		2.49823e-06		1.19452e-05
42222	-0.453186		-0.000453186		7.69241e-07		-2.96044e-06
42224	-0.450745		-0.000450745		3.36779e-06		-5.40909e-06
42226	-0.450134		-0.000450134		6.00952e-06		5.17848e-06
42228	-0.447388		-0.000447388		9.5543e-06		2.23196e-05
42230	-0.446777		-0.000446777		1.14838e-05		3.70803e-05
42232	-0.446777		-0.000446777		1.15874e-05		4.31437e-05
42234	-0.450439		-0.000450439		7.42351e-06		3.66945e-05
42236	-0.452576		-0.000452576		2.79815e-06		1.93518e-05
42238	-0.45166		-0.00045166		2.19032e-06		1.96186e-06
42240	-0.453186		-0.000453186		1.64602e-06		-5.69549e-06
42242	-0.450134		-0.000450134		4.54939e-06		-2.992e-07
42244	-0.444641		-0.000444641		1.19046e-05		1.83618e-05
42246	-0.447388		-0.000447388		1.2649e-05		3.96019e-05
42248	-0.446472		-0.000446472		1.18642e-05		4.9423e-05
42250	-0.447998		-0.000447998		9.65366e-06		4.32141e-05
42252	-0.450745		-0.000450745		5.82687e-06		2.63951e-05
42254	-0.453186		-0.000453186		1.76812e-06		7.40638e-06
42256	-0.45105		-0.00045105		2.61633e-06		-3.55341e-06
42258	-0.449829		-0.000449829		5.51084e-06		-3.76322e-08
42260	-0.449524		-0.000449524		7.27339e-06		1.37078e-05
42262	-0.444031		-0.000444031		1.29578e-05		3.16784e-05
42264	-0.445251		-0.000445251		1.45725e-05		4.67875e-05
42266	-0.448608		-0.000448608		1.05147e-05		4.88856e-05
42268	-0.449219		-0.000449219		7.03684e-06		3.54974e-05
42270	-0.45166		-0.00045166		3.71838e-06		1.50635e-05
42272	-0.452576		-0.000452576		1.85156e-06		-8.05352e-07
42274	-0.451355		-0.000451355		2.93093e-06		-4.54522e-06
42276	-0.447998		-0.000447998		7.46063e-06		5.94478e-06
42278	-0.446777		-0.000446777		1.10346e-05		2.49949e-05
42280	-0.446472		-0.000446472		1.21277e-05		4.12126e-05
42282	-0.446167		-0.000446167		1.20342e-05		4.64927e-05
42284	-0.450134		-0.000450134		7.69139e-06		3.79261e-05
42286	-0.453186		-0.000453186		2.10334e-06		1.81246e-05
42288	-0.449829		-0.000449829		3.41895e-06		8.72226e-07
42290	-0.45105		-0.00045105		4.59191e-06		-2.12117e-06
42292	-0.449219		-0.000449219		6.72906e-06		8.49513e-06
42294	-0.445557		-0.000445557		1.13043e-05		2.59256e-05
42296	-0.446167		-0.000446167		1.27668e-05		4.10684e-05
42298	-0.446472		-0.000446472		1.19912e-05		4.63842e-05
42300	-0.447693		-0.000447693		9.8828e-06		4.02522e-05
42302	-0.448608		-0.000448608		7.94391e-06		2.79163e-05
42304	-0.452576		-0.000452576		3.44199e-06		1.37964e-05
42306	-0.451355		-0.000451355		2.56668e-06		2.86695e-06
42308	-0.447998		-0.000447998		6.70744e-06		3.32093e-06
42310	-0.448608		-0.000448608		8.78949e-06		1.55391e-05
42312	-0.444946		-0.000444946		1.24711e-05		3.26649e-05
42314	-0.443726		-0.000443726		1.52504e-05		4.71933e-05
42316	-0.446472		-0.000446472		1.30699e-05		5.14623e-05
42318	-0.448608		-0.000448608		8.83664e-06		4.16231e-05
42320	-0.449524		-0.000449524		6.05136e-06		2.34494e-05
42322	-0.451355		-0.000451355		3.80229e-06		7.31336e-06
42324	-0.449524		-0.000449524		5.11009e-06		2.10351e-06
42326	-0.447083		-0.000447083		8.96886e-06		1.09839e-05
42328	-0.445557		-0.000445557		1.23849e-05		2.87325e-05
42330	-0.444641		-0.000444641		1.41892e-05		4.50261e-05
42332	-0.444946		-0.000444946		1.39502e-05		5.15248e-05
42334	-0.447998		-0.000447998		1.02287e-05		4.46689e-05
42336	-0.45166		-0.00045166		4.43824e-06		2.59726e-05
42338	-0.449524		-0.000449524		4.23318e-06		7.18541e-06
42340	-0.449524		-0.000449524		5.78752e-06		1.2154e-06
42342	-0.447388		-0.000447388		8.89431e-06		1.10621e-05
42344	-0.44342		-0.00044342		1.42355e-05		3.13151e-05
42346	-0.444031		-0.000444031		1.58662e-05		5.04028e-05
42348	-0.445251		-0.000445251		1.40519e-05		5.67082e-05
42350	-0.447083		-0.000447083		1.06706e-05		4.70021e-05
42352	-0.448608		-0.000448608		7.67215e-06		2.86371e-05
42354	-0.450745		-0.000450745		4.74383e-06		1.17294e-05
42356	-0.450134		-0.000450134		4.49334e-06		3.59769e-06
42358	-0.446472		-0.000446472		8.85034e-06		9.16398e-06
42360	-0.447998		-0.000447998		9.96249e-06		2.34618e-05
42362	-0.444031		-0.000444031		1.33137e-05		3.83357e-05
42364	-0.444336		-0.000444336		1.46551e-05		4.79365e-05
42366	-0.447083		-0.000447083		1.17219e-05		4.72501e-05
42368	-0.447388		-0.000447388		9.29166e-06		3.66398e-05
42370	-0.448608		-0.000448608		7.48391e-06		2.29294e-05
42372	-0.450134		-0.000450134		5.59283e-06		1.27718e-05
42374	-0.449219		-0.000449219		5.91232e-06		9.73421e-06
42376	-0.446777		-0.000446777		9.08515e-06		1.5638e-05
42378	-0.444336		-0.000444336		1.32974e-05		2.96496e-05
42380	-0.444031		-0.000444031		1.51591e-05		4.51247e-05
42382	-0.444336		-0.000444336		1.47229e-05		5.30391e-05
42384	-0.446472		-0.000446472		1.17833e-05		4.82641e-05
42386	-0.450745		-0.000450745		5.89978e-06		3.10177e-05
42388	-0.449524		-0.000449524		4.49825e-06		1.1332e-05
42390	-0.449219		-0.000449219		5.67861e-06		2.36891e-06
42392	-0.447693		-0.000447693		8.30223e-06		9.01656e-06
42394	-0.4422		-0.0004422		1.49911e-05		2.90478e-05
42396	-0.441589		-0.000441589		1.87773e-05		5.29992e-05
42398	-0.444336		-0.000444336		1.63165e-05		6.52422e-05
42400	-0.445557		-0.000445557		1.25386e-05		5.7418e-05
42402	-0.447388		-0.000447388		9.18683e-06		3.6376e-05
42404	-0.451355		-0.000451355		4.33577e-06		1.38648e-05
42406	-0.448303		-0.000448303		5.493e-06		2.09867e-06
42408	-0.444946		-0.000444946		1.09321e-05		9.46366e-06
42410	-0.445557		-0.000445557		1.31877e-05		2.97639e-05
42412	-0.44342		-0.00044342		1.50695e-05		4.85382e-05
42414	-0.442505		-0.000442505		1.64312e-05		5.70376e-05
42416	-0.445557		-0.000445557		1.363e-05		5.30587e-05
42418	-0.446472		-0.000446472		1.06613e-05		4.00206e-05
42420	-0.447388		-0.000447388		8.80079e-06		2.55899e-05
42422	-0.447998		-0.000447998		7.94917e-06		1.68342e-05
42424	-0.447998		-0.000447998		7.98144e-06		1.5947e-05
42426	-0.444336		-0.000444336		1.19016e-05		2.37181e-05
42428	-0.44342		-0.00044342		1.51126e-05		3.77628e-05
42430	-0.44342		-0.00044342		1.58617e-05		5.04324e-05
42432	-0.44281		-0.00044281		1.59734e-05		5.51984e-05
42434	-0.444946		-0.000444946		1.36788e-05		5.01565e-05
42436	-0.448608		-0.000448608		8.62634e-06		3.60464e-05
42438	-0.447693		-0.000447693		7.22081e-06		2.00571e-05
42440	-0.447083		-0.000447083		8.46127e-06		1.26934e-05
42442	-0.446472		-0.000446472		1.02058e-05		1.78287e-05
42444	-0.442505		-0.000442505		1.48331e-05		3.29096e-05
42446	-0.440063		-0.000440063		1.94881e-05		5.22545e-05
42448	-0.443115		-0.000443115		1.78319e-05		6.43478e-05
42450	-0.444946		-0.000444946		1.36666e-05		5.95783e-05
42452	-0.446167		-0.000446167		1.04622e-05		4.11859e-05
42454	-0.448608		-0.000448608		7.3344e-06		2.09129e-05
42456	-0.447693		-0.000447693		7.32834e-06		1.01546e-05
42458	-0.443726		-0.000443726		1.21907e-05		1.61004e-05
42460	-0.443115		-0.000443115		1.56636e-05		3.49216e-05
42462	-0.441895		-0.000441895		1.7513e-05		5.40816e-05
42464	-0.439758		-0.000439758		1.97227e-05		6.49032e-05
42466	-0.44281		-0.00044281		1.74292e-05		6.38656e-05
42468	-0.445557		-0.000445557		1.26817e-05		5.08695e-05
42470	-0.447083		-0.000447083		9.01445e-06		3.15372e-05
42472	-0.445862		-0.000445862		9.44223e-06		1.77327e-05
42474	-0.445557		-0.000445557		1.10566e-05		1.76294e-05
42476	-0.443726		-0.000443726		1.3708e-05		2.95033e-05
42478	-0.440369		-0.000440369		1.81504e-05		4.69766e-05
42480	-0.441589		-0.000441589		1.87729e-05		6.07718e-05
42482	-0.441895		-0.000441895		1.75363e-05		6.36063e-05
42484	-0.442505		-0.000442505		1.60073e-05		5.59422e-05
42486	-0.446777		-0.000446777		1.11863e-05		4.1195e-05
42488	-0.446167		-0.000446167		9.38937e-06		2.6112e-05
42490	-0.444946		-0.000444946		1.09413e-05		1.98092e-05
42492	-0.444336		-0.000444336		1.29807e-05		2.57382e-05
42494	-0.440979		-0.000440979		1.70807e-05		4.07927e-05
42496	-0.439148		-0.000439148		2.07278e-05		5.83366e-05
42498	-0.440674		-0.000440674		2.01542e-05		6.89146e-05
42500	-0.44342		-0.00044342		1.60041e-05		6.45884e-05
42502	-0.444031		-0.000444031		1.31032e-05		4.80731e-05
42504	-0.446777		-0.000446777		9.84386e-06		2.92522e-05
42506	-0.446777		-0.000446777		8.7567e-06		1.75095e-05
42508	-0.442505		-0.000442505		1.33237e-05		2.05227e-05
42510	-0.441589		-0.000441589		1.724e-05		3.73309e-05
42512	-0.440063		-0.000440063		1.97415e-05		5.74434e-05
42514	-0.438538		-0.000438538		2.15948e-05		7.05523e-05
42516	-0.441589		-0.000441589		1.89023e-05		7.03066e-05
42518	-0.442505		-0.000442505		1.58516e-05		5.7909e-05
42520	-0.445557		-0.000445557		1.17742e-05		3.9771e-05
42522	-0.444641		-0.000444641		1.11623e-05		2.57916e-05
42524	-0.442505		-0.000442505		1.4111e-05		2.50419e-05
42526	-0.440979		-0.000440979		1.75444e-05		3.80897e-05
42528	-0.438232		-0.000438232		2.14499e-05		5.75323e-05
42530	-0.439453		-0.000439453		2.15265e-05		7.14844e-05
42532	-0.440369		-0.000440369		1.95127e-05		7.17991e-05
42534	-0.440063		-0.000440063		1.85979e-05		6.16715e-05
42536	-0.444336		-0.000444336		1.4362e-05		4.72632e-05
42538	-0.444336		-0.000444336		1.2121e-05		3.41248e-05
42540	-0.44281		-0.00044281		1.35449e-05		2.88267e-05
42542	-0.441589		-0.000441589		1.62467e-05		3.48796e-05
42544	-0.439758		-0.000439758		1.92481e-05		4.90342e-05
42546	-0.437317		-0.000437317		2.26638e-05		6.47853e-05
42548	-0.438843		-0.000438843		2.22713e-05		7.39699e-05
42550	-0.440369		-0.000440369		1.9513e-05		7.0926e-05
42552	-0.4422		-0.0004422		1.61598e-05		5.718e-05
42554	-0.444031		-0.000444031		1.3143e-05		4.01905e-05
42556	-0.444641		-0.000444641		1.17188e-05		2.81591e-05
42558	-0.440063		-0.000440063		1.6321e-05		2.97272e-05
42560	-0.438538		-0.000438538		2.09628e-05		4.61992e-05
42562	-0.438232		-0.000438232		2.26611e-05		6.66886e-05
42564	-0.435486		-0.000435486		2.50492e-05		8.02278e-05
42566	-0.437927		-0.000437927		2.35126e-05		8.14787e-05
42568	-0.441895		-0.000441895		1.79368e-05		6.8824e-05
42570	-0.4422		-0.0004422		1.4779e-05		4.85918e-05
42572	-0.440979		-0.000440979		1.57444e-05		3.46443e-05
42574	-0.440979		-0.000440979		1.72203e-05		3.53944e-05
42576	-0.432739		-0.000432739		2.60352e-05		5.41924e-05
42578	-0.416565		-0.000416565		4.69536e-05		9.90818e-05
42580	-0.408325		-0.000408325		6.49444e-05		0.000166506
42582	-0.397034		-0.000397034		8.07403e-05		0.00023687
42584	-0.365295		-0.000365295		0.000116514		0.000313437
42586	-0.334778		-0.000334778		0.000163465		0.000422139
42588	-0.312195		-0.000312195		0.000203266		0.000563249
42590	-0.292358		-0.000292358		0.000232846		0.000698717
42592	-0.2771		-0.0002771		0.000253879		0.000789641
42594	-0.26123		-0.00026123		0.000273432		0.000833985
42596	-0.239563		-0.000239563		0.000300372		0.000868229
42598	-0.212097		-0.000212097		0.000337878		0.000936625
42600	-0.148926		-0.000148926		0.000415132		0.00109026
42602	0.309753		0.000309753		0.000907929		0.00175187
42604	0.447388		0.000447388		0.00131322		0.00310375
42606	0.160828		0.000160828		0.0011224		0.00419457
42608	-0.171509		-0.000171509		0.000559737		0.00371394
42610	-0.361328		-0.000361328		9.32126e-05		0.00162786
42612	-0.424194		-0.000424194		-8.17491e-05		-0.000631247
42614	-0.447693		-0.000447693		-7.31849e-05		-0.00164051
42616	-0.455933		-0.000455933		-2.56285e-05		-0.00122855
42618	-0.46051		-0.00046051		-4.62257e-06		-0.000269551
42620	-0.464478		-0.000464478		-9.97726e-06		0.000345818
42622	-0.462646		-0.000462646		-1.73864e-05		0.000374229
42624	-0.462341		-0.000462341		-1.98904e-05		0.000101631
42626	-0.459595		-0.000459595		-1.64657e-05		-0.000120151
42628	-0.456543		-0.000456543		-1.06618e-05		-0.000158981
42630	-0.458679		-0.000458679		-1.036e-05		-8.62443e-05
42632	-0.461121		-0.000461121		-1.42985e-05		-1.97849e-05
42634	-0.461731		-0.000461731		-1.73107e-05		-1.03908e-05
42636	-0.466614		-0.000466614		-2.2816e-05		-4.16909e-05
42638	-0.46875		-0.00046875		-2.73123e-05		-7.84454e-05
42640	-0.467529		-0.000467529		-2.71342e-05		-9.69522e-05
42642	-0.466003		-0.000466003		-2.4187e-05		-9.20599e-05
42644	-0.467529		-0.000467529		-2.40125e-05		-7.59258e-05
42646	-0.467529		-0.000467529		-2.47509e-05		-6.47561e-05
42648	-0.466919		-0.000466919		-2.46144e-05		-6.41416e-05
42650	-0.473022		-0.000473022		-3.04053e-05		-7.49242e-05
42652	-0.474854		-0.000474854		-3.56748e-05		-9.44718e-05
42654	-0.476074		-0.000476074		-3.83047e-05		-0.000114221
42656	-0.476685		-0.000476685		-3.89192e-05		-0.000124728
42658	-0.474854		-0.000474854		-3.66694e-05		-0.000121546
42660	-0.472412		-0.000472412		-3.2705e-05		-0.000106936
42662	-0.472717		-0.000472717		-3.13064e-05		-9.03954e-05
42664	-0.473022		-0.000473022		-3.19187e-05		-8.24095e-05
42666	-0.475769		-0.000475769		-3.54133e-05		-8.82821e-05
42668	-0.477905		-0.000477905		-3.94127e-05		-0.000104966
42670	-0.481567		-0.000481567		-4.43974e-05		-0.000125488
42672	-0.480042		-0.000480042		-4.46312e-05		-0.000139667
42674	-0.479431		-0.000479431		-4.26907e-05		-0.00014005
42676	-0.478821		-0.000478821		-4.08466e-05		-0.000128828
42678	-0.475159		-0.000475159		-3.66408e-05		-0.000112444
42680	-0.475159		-0.000475159		-3.46755e-05		-9.82077e-05
42682	-0.478821		-0.000478821		-3.83764e-05		-9.56481e-05
42684	-0.479126		-0.000479126		-4.14134e-05		-0.000107162
42686	-0.482483		-0.000482483		-4.5465e-05		-0.000126372
42688	-0.483704		-0.000483704		-4.81709e-05		-0.00014362
42690	-0.482178		-0.000482178		-4.70428e-05		-0.000150137
42692	-0.479126		-0.000479126		-4.25191e-05		-0.000141369
42694	-0.4776		-0.0004776		-3.86312e-05		-0.000121847
42696	-0.477295		-0.000477295		-3.73242e-05		-0.000103805
42698	-0.47699		-0.00047699		-3.73559e-05		-9.69506e-05
42700	-0.480957		-0.000480957		-4.16981e-05		-0.000105065
42702	-0.483398		-0.000483398		-4.66674e-05		-0.000124665
42704	-0.482788		-0.000482788		-4.77062e-05		-0.000143741
42706	-0.483704		-0.000483704		-4.77695e-05		-0.000151641
42708	-0.479736		-0.000479736		-4.3516e-05		-0.000143916
42710	-0.476685		-0.000476685		-3.79179e-05		-0.000123516
42712	-0.477905		-0.000477905		-3.70483e-05		-0.000103189
42714	-0.477905		-0.000477905		-3.81387e-05		-9.58121e-05
42716	-0.478821		-0.000478821		-3.99294e-05		-0.000103323
42718	-0.480652		-0.000480652		-4.24787e-05		-0.000118229
42720	-0.484314		-0.000484314		-4.71007e-05		-0.000134205
42722	-0.481873		-0.000481873		-4.66245e-05		-0.000144291
42724	-0.480652		-0.000480652		-4.37602e-05		-0.000142289
42726	-0.480652		-0.000480652		-4.21865e-05		-0.000130568
42728	-0.476074		-0.000476074		-3.7492e-05		-0.000114553
42730	-0.4776		-0.0004776		-3.66851e-05		-0.000101786
42732	-0.480347		-0.000480347		-4.02958e-05		-0.000101239
42734	-0.479126		-0.000479126		-4.14184e-05		-0.000112067
42736	-0.482178		-0.000482178		-4.40627e-05		-0.000126389
42738	-0.483398		-0.000483398		-4.64936e-05		-0.000137759
42740	-0.482788		-0.000482788		-4.65277e-05		-0.000142633
42742	-0.479431		-0.000479431		-4.24651e-05		-0.000137297
42744	-0.477905		-0.000477905		-3.85126e-05		-0.00012225
42746	-0.47699		-0.00047699		-3.64248e-05		-0.000105305
42748	-0.475159		-0.000475159		-3.44907e-05		-9.42459e-05
42750	-0.480042		-0.000480042		-3.88169e-05		-9.63084e-05
42752	-0.482178		-0.000482178		-4.40436e-05		-0.00011292
42754	-0.482178		-0.000482178		-4.58502e-05		-0.000133854
42756	-0.482483		-0.000482483		-4.56825e-05		-0.000145465
42758	-0.480957		-0.000480957		-4.3512e-05		-0.000141858
42760	-0.474243		-0.000474243		-3.55493e-05		-0.000122431
42762	-0.473938		-0.000473938		-3.11592e-05		-9.56641e-05
42764	-0.477295		-0.000477295		-3.42164e-05		-8.03548e-05
42766	-0.4776		-0.0004776		-3.75791e-05		-8.71468e-05
42768	-0.479736		-0.000479736		-4.07919e-05		-0.000108676
42770	-0.482788		-0.000482788		-4.47415e-05		-0.000130926
42772	-0.480957		-0.000480957		-4.42876e-05		-0.000141996
42774	-0.4776		-0.0004776		-3.94984e-05		-0.000135336
42776	-0.479736		-0.000479736		-3.89199e-05		-0.00011862
42778	-0.475464		-0.000475464		-3.56781e-05		-0.000102868
42780	-0.475464		-0.000475464		-3.39157e-05		-9.36575e-05
42782	-0.478516		-0.000478516		-3.68486e-05		-9.46531e-05
42784	-0.4776		-0.0004776		-3.81552e-05		-0.000103964
42786	-0.479736		-0.000479736		-4.01912e-05		-0.000115648
42788	-0.480957		-0.000480957		-4.22133e-05		-0.000124927
42790	-0.480347		-0.000480347		-4.21852e-05		-0.00012889
42792	-0.47699		-0.00047699		-3.82068e-05		-0.00012376
42794	-0.475159		-0.000475159		-3.40198e-05		-0.000109214
42796	-0.475159		-0.000475159		-3.26862e-05		-9.31976e-05
42798	-0.473328		-0.000473328		-3.1267e-05		-8.38511e-05
42800	-0.476685		-0.000476685		-3.41555e-05		-8.61473e-05
42802	-0.479431		-0.000479431		-3.89973e-05		-0.000100429
42804	-0.479126		-0.000479126		-4.06916e-05		-0.000118342
42806	-0.479736		-0.000479736		-4.08771e-05		-0.000128883
42808	-0.47821		-0.00047821		-3.89502e-05		-0.000126642
42810	-0.474548		-0.000474548		-3.40812e-05		-0.000112337
42812	-0.471802		-0.000471802		-2.90069e-05		-9.13454e-05
42814	-0.473022		-0.000473022		-2.86299e-05		-7.49023e-05
42816	-0.474854		-0.000474854		-3.16945e-05		-7.37999e-05
42818	-0.475769		-0.000475769		-3.45098e-05		-8.76305e-05
42820	-0.479736		-0.000479736		-3.92292e-05		-0.000108261
42822	-0.478821		-0.000478821		-4.0263e-05		-0.000124331
42824	-0.475769		-0.000475769		-3.64353e-05		-0.000125166
42826	-0.475159		-0.000475159		-3.32505e-05		-0.000110676
42828	-0.472412		-0.000472412		-2.972e-05		-9.03267e-05
42830	-0.471802		-0.000471802		-2.79363e-05		-7.51062e-05
42832	-0.475159		-0.000475159		-3.12484e-05		-7.4006e-05
42834	-0.475159		-0.000475159		-3.37032e-05		-8.63566e-05
42836	-0.477295		-0.000477295		-3.63091e-05		-0.000103298
42838	-0.478516		-0.000478516		-3.83369e-05		-0.000116086
42840	-0.477905		-0.000477905		-3.81482e-05		-0.000120161
42842	-0.473633		-0.000473633		-3.31615e-05		-0.000112127
42844	-0.472107		-0.000472107		-2.87338e-05		-9.38943e-05
42846	-0.472717		-0.000472717		-2.8163e-05		-7.65732e-05
42848	-0.471497		-0.000471497		-2.78765e-05		-6.98607e-05
42850	-0.474548		-0.000474548		-3.09081e-05		-7.64622e-05
42852	-0.47821		-0.00047821		-3.64234e-05		-9.39988e-05
42854	-0.4776		-0.0004776		-3.81703e-05		-0.000112976
42856	-0.47699		-0.00047699		-3.6974e-05		-0.000121526
42858	-0.47699		-0.00047699		-3.57441e-05		-0.000116462
42860	-0.471497		-0.000471497		-2.98588e-05		-0.00010004
42862	-0.471191		-0.000471191		-2.64237e-05		-7.96769e-05
42864	-0.471802		-0.000471802		-2.6701e-05		-6.67616e-05
42866	-0.473633		-0.000473633		-2.96766e-05		-6.92474e-05
42868	-0.473328		-0.000473328		-3.10321e-05		-8.27938e-05
42870	-0.477905		-0.000477905		-3.55278e-05		-9.95804e-05
42872	-0.476685		-0.000476685		-3.65501e-05		-0.000111985
42874	-0.474243		-0.000474243		-3.33921e-05		-0.000112531
42876	-0.474243		-0.000474243		-3.1217e-05		-0.000101422
42878	-0.470581		-0.000470581		-2.71747e-05		-8.45908e-05
42880	-0.46936		-0.00046936		-2.41876e-05		-6.90327e-05
42882	-0.472107		-0.000472107		-2.63306e-05		-6.3306e-05
42884	-0.473938		-0.000473938		-3.02772e-05		-7.21094e-05
42886	-0.476074		-0.000476074		-3.41037e-05		-9.09899e-05
42888	-0.475159		-0.000475159		-3.42859e-05		-0.000107086
42890	-0.475769		-0.000475769		-3.38774e-05		-0.000111143
42892	-0.471497		-0.000471497		-2.92983e-05		-0.000100834
42894	-0.469971		-0.000469971		-2.51768e-05		-8.14957e-05
42896	-0.470581		-0.000470581		-2.46704e-05		-6.51553e-05
42898	-0.469971		-0.000469971		-2.49447e-05		-6.05079e-05
42900	-0.472107		-0.000472107		-2.73757e-05		-6.8104e-05
42902	-0.475464		-0.000475464		-3.20715e-05		-8.41123e-05
42904	-0.474854		-0.000474854		-3.35115e-05		-0.000100064
42906	-0.472717		-0.000472717		-3.08483e-05		-0.000104969
42908	-0.473633		-0.000473633		-2.97608e-05		-9.72379e-05
42910	-0.46936		-0.00046936		-2.56068e-05		-8.20197e-05
42912	-0.467529		-0.000467529		-2.16299e-05		-6.52915e-05
42914	-0.470276		-0.000470276		-2.32229e-05		-5.61441e-05
42916	-0.471802		-0.000471802		-2.68288e-05		-6.14664e-05
42918	-0.471191		-0.000471191		-2.78704e-05		-7.60086e-05
42920	-0.475159		-0.000475159		-3.13917e-05		-9.10213e-05
42922	-0.476074		-0.000476074		-3.4066e-05		-0.000101946
42924	-0.470886		-0.000470886		-2.94221e-05		-0.000101908
42926	-0.471191		-0.000471191		-2.61988e-05		-8.91411e-05
42928	-0.46936		-0.00046936		-2.38013e-05		-7.13792e-05
42930	-0.46814		-0.00046814		-2.20908e-05		-5.8438e-05
42932	-0.469971		-0.000469971		-2.3596e-05		-5.65916e-05
42934	-0.470886		-0.000470886		-2.58826e-05		-6.53165e-05
42936	-0.474243		-0.000474243		-3.01374e-05		-8.05665e-05
42938	-0.473633		-0.000473633		-3.13602e-05		-9.46569e-05
42940	-0.474243		-0.000474243		-3.14431e-05		-0.000100767
42942	-0.470886		-0.000470886		-2.77679e-05		-9.4919e-05
42944	-0.467529		-0.000467529		-2.22084e-05		-7.7548e-05
42946	-0.46936		-0.00046936		-2.18137e-05		-5.93646e-05
42948	-0.46814		-0.00046814		-2.19625e-05		-5.17108e-05
42950	-0.470581		-0.000470581		-2.45936e-05		-5.80148e-05
42952	-0.473938		-0.000473938		-2.94454e-05		-7.48988e-05
42954	-0.473938		-0.000473938		-3.15305e-05		-9.30227e-05
42956	-0.471802		-0.000471802		-2.92047e-05		-0.000100188
42958	-0.469666		-0.000469666		-2.50804e-05		-9.06557e-05
42960	-0.46814		-0.00046814		-2.1785e-05		-7.08534e-05
42962	-0.466003		-0.000466003		-1.88908e-05		-5.22812e-05
42964	-0.46814		-0.00046814		-2.02655e-05		-4.52559e-05
42966	-0.469971		-0.000469971		-2.37352e-05		-5.3364e-05
42968	-0.470581		-0.000470581		-2.59817e-05		-6.9929e-05
42970	-0.471191		-0.000471191		-2.68984e-05		-8.35847e-05
42972	-0.473022		-0.000473022		-2.86052e-05		-8.93591e-05
42974	-0.46875		-0.00046875		-2.50636e-05		-8.52108e-05
42976	-0.468445		-0.000468445		-2.21636e-05		-7.29201e-05
42978	-0.466919		-0.000466919		-1.99441e-05		-5.86883e-05
42980	-0.465698		-0.000465698		-1.8246e-05		-4.86405e-05
42982	-0.466919		-0.000466919		-1.90993e-05		-4.66406e-05
42984	-0.469666		-0.000469666		-2.28308e-05		-5.45984e-05
42986	-0.470581		-0.000470581		-2.56881e-05		-6.91632e-05
42988	-0.469666		-0.000469666		-2.53655e-05		-8.06819e-05
42990	-0.470276		-0.000470276		-2.49449e-05		-8.25337e-05
42992	-0.46814		-0.00046814		-2.26441e-05		-7.49332e-05
42994	-0.464478		-0.000464478		-1.77388e-05		-6.03689e-05
42996	-0.464172		-0.000464172		-1.51984e-05		-4.446e-05
42998	-0.465393		-0.000465393		-1.63347e-05		-3.62858e-05
43000	-0.466309		-0.000466309		-1.8649e-05		-4.08573e-05
43002	-0.470276		-0.000470276		-2.36402e-05		-5.68973e-05
43004	-0.470886		-0.000470886		-2.6512e-05		-7.61874e-05
43006	-0.46875		-0.00046875		-2.46123e-05		-8.58828e-05
43008	-0.46814		-0.00046814		-2.20386e-05		-7.99371e-05
43010	-0.464478		-0.000464478		-1.74014e-05		-6.19565e-05
43012	-0.463257		-0.000463257		-1.41839e-05		-4.18069e-05
43014	-0.464172		-0.000464172		-1.4538e-05		-3.06896e-05
43016	-0.467834		-0.000467834		-1.93321e-05		-3.65e-05
43018	-0.469055		-0.000469055		-2.32683e-05		-5.60391e-05
43020	-0.470276		-0.000470276		-2.54099e-05		-7.66001e-05
43022	-0.469971		-0.000469971		-2.52157e-05		-8.61645e-05
43024	-0.466003		-0.000466003		-2.05035e-05		-7.87038e-05
43026	-0.465698		-0.000465698		-1.74662e-05		-5.97719e-05
43028	-0.464478		-0.000464478		-1.58132e-05		-4.20268e-05
43030	-0.464478		-0.000464478		-1.57111e-05		-3.48405e-05
43032	-0.464478		-0.000464478		-1.61228e-05		-3.8242e-05
43034	-0.46814		-0.00046814		-2.00473e-05		-4.92487e-05
43036	-0.46875		-0.00046875		-2.2843e-05		-6.33761e-05
43038	-0.46814		-0.00046814		-2.27345e-05		-7.32034e-05
43040	-0.46814		-0.00046814		-2.18498e-05		-7.37037e-05
43042	-0.466919		-0.000466919		-2.01292e-05		-6.6032e-05
43044	-0.462341		-0.000462341		-1.47865e-05		-5.19725e-05
43046	-0.465088		-0.000465088		-1.48725e-05		-3.88544e-05
43048	-0.465088		-0.000465088		-1.64647e-05		-3.55307e-05
43050	-0.464172		-0.000464172		-1.64559e-05		-4.15239e-05
43052	-0.469055		-0.000469055		-2.08616e-05		-5.33895e-05
43054	-0.469666		-0.000469666		-2.40636e-05		-6.74031e-05
43056	-0.468445		-0.000468445		-2.34442e-05		-7.64921e-05
43058	-0.466919		-0.000466919		-2.06151e-05		-7.40406e-05
43060	-0.465088		-0.000465088		-1.72868e-05		-6.06246e-05
43062	-0.461731		-0.000461731		-1.27809e-05		-4.21033e-05
43064	-0.462646		-0.000462646		-1.19965e-05		-2.7949e-05
43066	-0.466614		-0.000466614		-1.67996e-05		-2.89984e-05
43068	-0.467529		-0.000467529		-2.07666e-05		-4.59617e-05
43070	-0.46936		-0.00046936		-2.35347e-05		-6.7653e-05
43072	-0.469971		-0.000469971		-2.46176e-05		-8.13772e-05
43074	-0.466003		-0.000466003		-2.04774e-05		-7.8666e-05
43076	-0.464478		-0.000464478		-1.61883e-05		-6.11132e-05
43078	-0.464172		-0.000464172		-1.45453e-05		-4.09576e-05
43080	-0.463867		-0.000463867		-1.45079e-05		-3.0702e-05
43082	-0.464172		-0.000464172		-1.52602e-05		-3.32802e-05
43084	-0.466919		-0.000466919		-1.8453e-05		-4.48435e-05
43086	-0.469666		-0.000469666		-2.2855e-05		-6.07851e-05
43088	-0.466614		-0.000466614		-2.14657e-05		-7.1774e-05
43090	-0.467834		-0.000467834		-2.05799e-05		-7.16012e-05
43092	-0.466309		-0.000466309		-1.89269e-05		-6.24604e-05
43094	-0.462952		-0.000462952		-1.48452e-05		-4.88769e-05
43096	-0.463257		-0.000463257		-1.32149e-05		-3.64798e-05
43098	-0.463867		-0.000463867		-1.404e-05		-3.14464e-05
43100	-0.464172		-0.000464172		-1.52975e-05		-3.55729e-05
43102	-0.466919		-0.000466919		-1.85385e-05		-4.66645e-05
43104	-0.46936		-0.00046936		-2.25166e-05		-6.12575e-05
43106	-0.467529		-0.000467529		-2.20837e-05		-7.17856e-05
43108	-0.465088		-0.000465088		-1.82261e-05		-6.95541e-05
43110	-0.463867		-0.000463867		-1.48479e-05		-5.46302e-05
43112	-0.462341		-0.000462341		-1.24417e-05		-3.64998e-05
43114	-0.461121		-0.000461121		-1.07767e-05		-2.4621e-05
43116	-0.465088		-0.000465088		-1.44517e-05		-2.60416e-05
43118	-0.467834		-0.000467834		-1.98395e-05		-4.20432e-05
43120	-0.467834		-0.000467834		-2.19433e-05		-6.30138e-05
43122	-0.469971		-0.000469971		-2.37485e-05		-7.73151e-05
43124	-0.466919		-0.000466919		-2.11428e-05		-7.74773e-05
43126	-0.463867		-0.000463867		-1.60233e-05		-6.27214e-05
43128	-0.462036		-0.000462036		-1.19219e-05		-4.0516e-05
43130	-0.463562		-0.000463562		-1.25063e-05		-2.50357e-05
43132	-0.464478		-0.000464478		-1.49494e-05		-2.59352e-05
43134	-0.466309		-0.000466309		-1.80442e-05		-4.07663e-05
43136	-0.46875		-0.00046875		-2.15929e-05		-5.98995e-05
43138	-0.46814		-0.00046814		-2.21698e-05		-7.27075e-05
43140	-0.465698		-0.000465698		-1.90312e-05		-7.16219e-05
43142	-0.466003		-0.000466003		-1.73092e-05		-5.93096e-05
43144	-0.460815		-0.000460815		-1.20108e-05		-4.164e-05
43146	-0.462341		-0.000462341		-1.09045e-05		-2.68664e-05
43148	-0.464172		-0.000464172		-1.36125e-05		-2.41241e-05
43150	-0.464783		-0.000464783		-1.61349e-05		-3.46666e-05
43152	-0.466614		-0.000466614		-1.86605e-05		-5.09039e-05
43154	-0.468445		-0.000468445		-2.12407e-05		-6.45359e-05
43156	-0.467224		-0.000467224		-2.08009e-05		-6.98837e-05
43158	-0.465088		-0.000465088		-1.76498e-05		-6.42064e-05
43160	-0.462952		-0.000462952		-1.37763e-05		-4.94628e-05
43162	-0.461426		-0.000461426		-1.08738e-05		-3.2513e-05
43164	-0.461121		-0.000461121		-9.97481e-06		-2.15065e-05
43166	-0.464172		-0.000464172		-1.33305e-05		-2.32791e-05
43168	-0.466003		-0.000466003		-1.73942e-05		-3.78778e-05
43170	-0.467529		-0.000467529		-2.03358e-05		-5.70592e-05
43172	-0.467834		-0.000467834		-2.11889e-05		-7.00479e-05
43174	-0.466003		-0.000466003		-1.90004e-05		-6.99064e-05
43176	-0.462646		-0.000462646		-1.4099e-05		-5.59495e-05
43178	-0.461426		-0.000461426		-1.0617e-05		-3.55176e-05
43180	-0.461731		-0.000461731		-1.02839e-05		-2.08523e-05
43182	-0.463257		-0.000463257		-1.26171e-05		-2.069e-05
43184	-0.465088		-0.000465088		-1.59141e-05		-3.40123e-05
43186	-0.46875		-0.00046875		-2.08352e-05		-5.40258e-05
43188	-0.466919		-0.000466919		-2.09432e-05		-6.92951e-05
43190	-0.464478		-0.000464478		-1.71321e-05		-6.90171e-05
43192	-0.465393		-0.000465393		-1.57598e-05		-5.55165e-05
43194	-0.461121		-0.000461121		-1.17787e-05		-3.78597e-05
43196	-0.460815		-0.000460815		-9.5174e-06		-2.40251e-05
43198	-0.462036		-0.000462036		-1.05535e-05		-1.9681e-05
43200	-0.463867		-0.000463867		-1.36452e-05		-2.68956e-05
43202	-0.466309		-0.000466309		-1.7603e-05		-4.26942e-05
43204	-0.46875		-0.00046875		-2.14731e-05		-6.07465e-05
43206	-0.465393		-0.000465393		-1.92444e-05		-6.9898e-05
43208	-0.462646		-0.000462646		-1.40546e-05		-6.14981e-05
43210	-0.462036		-0.000462036		-1.10237e-05		-4.07301e-05
43212	-0.460815		-0.000460815		-9.51515e-06		-2.19706e-05
43214	-0.459595		-0.000459595		-8.2804e-06		-1.41607e-05
43216	-0.463562		-0.000463562		-1.19503e-05		-1.99178e-05
43218	-0.467224		-0.000467224		-1.81272e-05		-3.81797e-05
43220	-0.465393		-0.000465393		-1.88691e-05		-5.81303e-05
43222	-0.466919		-0.000466919		-1.90333e-05		-6.77908e-05
43224	-0.465088		-0.000465088		-1.70771e-05		-6.33392e-05
43226	-0.461731		-0.000461731		-1.25133e-05		-4.78913e-05
43228	-0.45929		-0.00045929		-7.94358e-06		-2.79045e-05
43230	-0.462341		-0.000462341		-9.61664e-06		-1.54499e-05
43232	-0.462036		-0.000462036		-1.16189e-05		-1.80595e-05
43234	-0.463867		-0.000463867		-1.41397e-05		-3.20955e-05
43236	-0.467529		-0.000467529		-1.86999e-05		-5.00647e-05
43238	-0.466003		-0.000466003		-1.91259e-05		-6.29577e-05
43240	-0.463562		-0.000463562		-1.56077e-05		-6.23385e-05
43242	-0.464172		-0.000464172		-1.40121e-05		-5.00038e-05
43244	-0.460205		-0.000460205		-1.012e-05		-3.33985e-05
43246	-0.4599		-0.0004599		-7.97765e-06		-1.98894e-05
43248	-0.462341		-0.000462341		-1.02781e-05		-1.66949e-05
43250	-0.462036		-0.000462036		-1.19467e-05		-2.45532e-05
43252	-0.465393		-0.000465393		-1.56138e-05		-3.89992e-05
43254	-0.46814		-0.00046814		-2.00318e-05		-5.53366e-05
43256	-0.466614		-0.000466614		-2.00411e-05		-6.64577e-05
43258	-0.461426		-0.000461426		-1.35728e-05		-6.16877e-05
43260	-0.459595		-0.000459595		-7.91921e-06		-3.96575e-05
43262	-0.461121		-0.000461121		-7.98101e-06		-1.6447e-05
43264	-0.45929		-0.00045929		-7.82268e-06		-7.40777e-06
43266	-0.462646		-0.000462646		-1.1062e-05		-1.58438e-05
43268	-0.466614		-0.000466614		-1.69793e-05		-3.66506e-05
43270	-0.465393		-0.000465393		-1.83031e-05		-5.72393e-05
43272	-0.465088		-0.000465088		-1.70563e-05		-6.50975e-05
43274	-0.463257		-0.000463257		-1.41e-05		-5.68081e-05
43276	-0.461121		-0.000461121		-1.0577e-05		-3.88602e-05
43278	-0.458984		-0.000458984		-7.21569e-06		-2.07423e-05
43280	-0.461121		-0.000461121		-8.38677e-06		-1.21848e-05
43282	-0.462036		-0.000462036		-1.09626e-05		-1.74551e-05
43284	-0.461731		-0.000461731		-1.18329e-05		-3.02526e-05
43286	-0.465393		-0.000465393		-1.52545e-05		-4.32828e-05
43288	-0.465393		-0.000465393		-1.70138e-05		-5.25917e-05
43290	-0.462341		-0.000462341		-1.40025e-05		-5.31219e-05
43292	-0.462646		-0.000462646		-1.20153e-05		-4.41947e-05
43294	-0.460815		-0.000460815		-9.88101e-06		-3.12557e-05
43296	-0.458984		-0.000458984		-7.36401e-06		-2.00386e-05
43298	-0.46051		-0.00046051		-8.01996e-06		-1.53851e-05
43300	-0.463867		-0.000463867		-1.24879e-05		-2.19563e-05
43302	-0.464172		-0.000464172		-1.52326e-05		-3.72623e-05
43304	-0.464478		-0.000464478		-1.58559e-05		-5.11838e-05
43306	-0.465088		-0.000465088		-1.6031e-05		-5.60243e-05
43308	-0.462036		-0.000462036		-1.28967e-05		-4.95975e-05
43310	-0.459595		-0.000459595		-8.55227e-06		-3.43569e-05
43312	-0.458984		-0.000458984		-6.28402e-06		-1.77687e-05
43314	-0.458374		-0.000458374		-5.59299e-06		-7.9859e-06
43316	-0.461121		-0.000461121		-8.58579e-06		-1.05905e-05
43318	-0.465698		-0.000465698		-1.51219e-05		-2.74138e-05
43320	-0.465088		-0.000465088		-1.74936e-05		-4.96215e-05
43322	-0.463867		-0.000463867		-1.57706e-05		-6.15434e-05
43324	-0.463257		-0.000463257		-1.34506e-05		-5.60413e-05
43326	-0.46051		-0.00046051		-9.83062e-06		-3.85068e-05
43328	-0.457764		-0.000457764		-5.61939e-06		-1.85921e-05
43330	-0.459595		-0.000459595		-6.01222e-06		-6.80049e-06
43332	-0.461426		-0.000461426		-9.29183e-06		-1.00173e-05
43334	-0.461426		-0.000461426		-1.11085e-05		-2.41902e-05
43336	-0.465393		-0.000465393		-1.51894e-05		-4.12518e-05
43338	-0.464783		-0.000464783		-1.64539e-05		-5.35566e-05
43340	-0.462036		-0.000462036		-1.32647e-05		-5.38911e-05
43342	-0.462646		-0.000462646		-1.16213e-05		-4.32027e-05
43344	-0.460815		-0.000460815		-9.74146e-06		-2.94828e-05
43346	-0.458069		-0.000458069		-6.3606e-06		-1.80539e-05
43348	-0.4599		-0.0004599		-6.73856e-06		-1.25284e-05
43350	-0.461121		-0.000461121		-9.15882e-06		-1.58279e-05
43352	-0.463562		-0.000463562		-1.29125e-05		-2.7936e-05
43354	-0.465088		-0.000465088		-1.59448e-05		-4.38395e-05
43356	-0.465393		-0.000465393		-1.69435e-05		-5.55744e-05
43358	-0.461426		-0.000461426		-1.26821e-05		-5.41811e-05
43360	-0.45929		-0.00045929		-7.73908e-06		-3.7805e-05
43362	-0.458984		-0.000458984		-5.74966e-06		-1.6847e-05
43364	-0.457153		-0.000457153		-4.17656e-06		-3.36833e-06
43366	-0.4599		-0.0004599		-6.56894e-06		-3.98045e-06
43368	-0.464172		-0.000464172		-1.27027e-05		-1.97778e-05
43370	-0.464478		-0.000464478		-1.59277e-05		-4.24178e-05
43372	-0.463257		-0.000463257		-1.48252e-05		-5.66638e-05
43374	-0.462646		-0.000462646		-1.26235e-05		-5.39646e-05
43376	-0.458679		-0.000458679		-7.67449e-06		-3.65089e-05
43378	-0.456848		-0.000456848		-3.56049e-06		-1.39844e-05
43380	-0.458374		-0.000458374		-4.09195e-06		1.86427e-07
43382	-0.460815		-0.000460815		-8.03563e-06		-3.35559e-06
43384	-0.460205		-0.000460205		-9.59471e-06		-1.95027e-05
43386	-0.464783		-0.000464783		-1.39426e-05		-3.81641e-05
43388	-0.464478		-0.000464478		-1.57447e-05		-5.139e-05
43390	-0.4599		-0.0004599		-1.09656e-05		-5.06636e-05
43392	-0.460205		-0.000460205		-7.92484e-06		-3.59181e-05
43394	-0.458984		-0.000458984		-6.29288e-06		-1.78286e-05
43396	-0.456543		-0.000456543		-3.76946e-06		-5.66085e-06
43398	-0.458984		-0.000458984		-5.19209e-06		-3.92613e-06
43400	-0.462341		-0.000462341		-1.01154e-05		-1.4541e-05
43402	-0.463562		-0.000463562		-1.38232e-05		-3.32326e-05
43404	-0.462646		-0.000462646		-1.3662e-05		-4.81199e-05
43406	-0.464172		-0.000464172		-1.40118e-05		-5.17095e-05
43408	-0.460815		-0.000460815		-1.09041e-05		-4.36296e-05
43410	-0.457458		-0.000457458		-5.61014e-06		-2.67497e-05
43412	-0.457764		-0.000457764		-3.6919e-06		-9.10228e-06
43414	-0.458069		-0.000458069		-4.39812e-06		-6.99118e-07
43416	-0.457764		-0.000457764		-5.06401e-06		-4.13488e-06
43418	-0.462341		-0.000462341		-9.82433e-06		-1.7402e-05
43420	-0.463562		-0.000463562		-1.36554e-05		-3.52675e-05
43422	-0.461426		-0.000461426		-1.2395e-05		-4.69143e-05
43424	-0.46051		-0.00046051		-9.62068e-06		-4.41719e-05
43426	-0.457764		-0.000457764		-5.60131e-06		-2.83642e-05
43428	-0.455322		-0.000455322		-1.5918e-06		-7.94644e-06
43430	-0.456543		-0.000456543		-1.61146e-06		5.42096e-06
43432	-0.460205		-0.000460205		-6.44435e-06		1.81706e-06
43434	-0.45929		-0.00045929		-8.37212e-06		-1.50079e-05
43436	-0.462952		-0.000462952		-1.17649e-05		-3.38623e-05
43438	-0.464172		-0.000464172		-1.44218e-05		-4.68904e-05
43440	-0.46051		-0.00046051		-1.13399e-05		-4.80107e-05
43442	-0.457764		-0.000457764		-6.00299e-06		-3.44674e-05
43444	-0.456543		-0.000456543		-2.52567e-06		-1.28739e-05
43446	-0.456848		-0.000456848		-2.32526e-06		3.07719e-06
43448	-0.458984		-0.000458984		-5.3487e-06		2.77821e-06
43450	-0.461731		-0.000461731		-9.93334e-06		-1.36356e-05
43452	-0.462952		-0.000462952		-1.29774e-05		-3.54526e-05
43454	-0.461731		-0.000461731		-1.22186e-05		-4.82285e-05
43456	-0.461426		-0.000461426		-1.0579e-05		-4.56455e-05
43458	-0.45929		-0.00045929		-7.69278e-06		-3.19301e-05
43460	-0.456238		-0.000456238		-3.41229e-06		-1.43821e-05
43462	-0.457153		-0.000457153		-2.63715e-06		-1.37471e-06
43464	-0.457764		-0.000457764		-4.03016e-06		7.56363e-07
43466	-0.458679		-0.000458679		-5.9893e-06		-7.6298e-06
43468	-0.461426		-0.000461426		-9.48412e-06		-2.1786e-05
43470	-0.463562		-0.000463562		-1.31086e-05		-3.67312e-05
43472	-0.460815		-0.000460815		-1.14828e-05		-4.44656e-05
43474	-0.460205		-0.000460205		-8.85906e-06		-3.97067e-05
43476	-0.457764		-0.000457764		-5.33957e-06		-2.48118e-05
43478	-0.455933		-0.000455933		-2.19203e-06		-7.54475e-06
43480	-0.456848		-0.000456848		-2.26917e-06		2.70462e-06
43482	-0.45929		-0.00045929		-5.66663e-06		-6.84287e-07
43484	-0.459595		-0.000459595		-7.95073e-06		-1.46863e-05
43486	-0.462341		-0.000462341		-1.10545e-05		-3.09438e-05
43488	-0.463562		-0.000463562		-1.3439e-05		-4.29581e-05
43490	-0.4599		-0.0004599		-1.02806e-05		-4.42074e-05
43492	-0.458984		-0.000458984		-6.80702e-06		-3.29564e-05
43494	-0.456238		-0.000456238		-2.92643e-06		-1.45475e-05
43496	-0.456543		-0.000456543		-1.94798e-06		5.2872e-07
43498	-0.456238		-0.000456238		-2.18998e-06		4.89431e-06
43500	-0.459595		-0.000459595		-5.97052e-06		-3.47921e-06
43502	-0.463257		-0.000463257		-1.17878e-05		-2.24154e-05
43504	-0.462036		-0.000462036		-1.28982e-05		-4.15387e-05
43506	-0.461426		-0.000461426		-1.12523e-05		-4.8436e-05
43508	-0.458374		-0.000458374		-6.90497e-06		-3.80873e-05
43510	-0.455322		-0.000455322		-1.76477e-06		-1.58265e-05
43512	-0.456543		-0.000456543		-1.21256e-06		3.82118e-06
43514	-0.458374		-0.000458374		-4.20613e-06		7.1837e-06
43516	-0.457764		-0.000457764		-5.52055e-06		-4.67108e-06
43518	-0.461426		-0.000461426		-9.08592e-06		-2.21001e-05
43520	-0.462646		-0.000462646		-1.20236e-05		-3.68971e-05
43522	-0.4599		-0.0004599		-9.97376e-06		-4.17632e-05
43524	-0.460205		-0.000460205		-8.21411e-06		-3.51605e-05
43526	-0.457764		-0.000457764		-5.32747e-06		-2.16724e-05
43528	-0.455933		-0.000455933		-2.30277e-06		-7.49907e-06
43530	-0.455017		-0.000455017		-4.38969e-07		2.68946e-06
43532	-0.458374		-0.000458374		-3.57124e-06		3.04704e-06
43534	-0.4599		-0.0004599		-7.48266e-06		-8.6605e-06
43536	-0.461731		-0.000461731		-1.07089e-05		-2.6763e-05
43538	-0.462341		-0.000462341		-1.20836e-05		-4.12022e-05
43540	-0.459595		-0.000459595		-9.2101e-06		-4.26835e-05
43542	-0.457764		-0.000457764		-5.2832e-06		-2.97351e-05
43544	-0.456543		-0.000456543		-2.57743e-06		-1.07661e-05
43546	-0.455627		-0.000455627		-1.20315e-06		3.17845e-06
43548	-0.455933		-0.000455933		-1.48214e-06		6.33518e-06
43550	-0.458069		-0.000458069		-4.17922e-06		-1.15548e-06
43552	-0.461731		-0.000461731		-9.34748e-06		-1.70129e-05
43554	-0.460205		-0.000460205		-1.00853e-05		-3.28233e-05
43556	-0.461121		-0.000461121		-9.93412e-06		-3.96684e-05
43558	-0.458984		-0.000458984		-7.49136e-06		-3.43233e-05
43560	-0.454407		-0.000454407		-1.517e-06		-1.76515e-05
43562	-0.455322		-0.000455322		3.84976e-07		1.6937e-06
43564	-0.457153		-0.000457153		-2.0549e-06		9.99841e-06
43566	-0.457458		-0.000457458		-4.3493e-06		2.30943e-06
43568	-0.460205		-0.000460205		-7.7392e-06		-1.50475e-05
43570	-0.462952		-0.000462952		-1.18161e-05		-3.32839e-05
43572	-0.4599		-0.0004599		-1.01833e-05		-4.23133e-05
43574	-0.457764		-0.000457764		-5.89985e-06		-3.54522e-05
43576	-0.455933		-0.000455933		-2.01427e-06		-1.63159e-05
43578	-0.454102		-0.000454102		8.66828e-07		3.90592e-06
43580	-0.454407		-0.000454407		1.13483e-06		1.45081e-05
43582	-0.458984		-0.000458984		-4.11703e-06		8.17857e-06
43584	-0.458984		-0.000458984		-7.29082e-06		-1.09631e-05
43586	-0.46051		-0.00046051		-9.16294e-06		-3.00827e-05
43588	-0.461731		-0.000461731		-1.0564e-05		-3.98227e-05
43590	-0.45929		-0.00045929		-8.40408e-06		-3.72852e-05
43592	-0.456543		-0.000456543		-3.97523e-06		-2.38489e-05
43594	-0.455017		-0.000455017		-4.62288e-07		-5.4917e-06
43596	-0.455322		-0.000455322		2.14589e-08		7.91743e-06
43598	-0.455322		-0.000455322		-7.11407e-07		9.93836e-06
43600	-0.457153		-0.000457153		-3.11359e-06		1.21606e-06
43602	-0.460815		-0.000460815		-7.97683e-06		-1.46873e-05
43604	-0.458984		-0.000458984		-8.316e-06		-2.90278e-05
43606	-0.459595		-0.000459595		-7.71393e-06		-3.36837e-05
43608	-0.45929		-0.00045929		-6.95268e-06		-2.84883e-05
43610	-0.453796		-0.000453796		-1.18452e-06		-1.47974e-05
43612	-0.452271		-0.000452271		3.52171e-06		4.26655e-06
43614	-0.455322		-0.000455322		1.57509e-06		1.70932e-05
43616	-0.456848		-0.000456848		-2.46291e-06		1.29036e-05
43618	-0.45929		-0.00045929		-6.72016e-06		-6.55044e-06
43620	-0.461731		-0.000461731		-1.04979e-05		-2.96115e-05
43622	-0.458679		-0.000458679		-8.43786e-06		-4.0907e-05
43624	-0.456543		-0.000456543		-3.98975e-06		-3.25029e-05
43626	-0.454102		-0.000454102		4.78006e-07		-1.00842e-05
43628	-0.454407		-0.000454407		1.51899e-06		1.06426e-05
43630	-0.454102		-0.000454102		1.14231e-06		1.77023e-05
43632	-0.457153		-0.000457153		-2.43135e-06		8.78184e-06
43634	-0.459595		-0.000459595		-6.86977e-06		-1.03444e-05
43636	-0.460205		-0.000460205		-9.05893e-06		-2.89872e-05
43638	-0.4599		-0.0004599		-8.75542e-06		-3.74388e-05
43640	-0.458069		-0.000458069		-6.10854e-06		-3.21287e-05
43642	-0.455933		-0.000455933		-2.4981e-06		-1.67902e-05
43644	-0.453796		-0.000453796		1.00107e-06		1.00058e-06
43646	-0.455627		-0.000455627		1.88174e-07		1.12403e-05
43648	-0.454102		-0.000454102		2.18588e-07		1.04833e-05
43650	-0.456848		-0.000456848		-2.27244e-06		1.45006e-06
43652	-0.460205		-0.000460205		-7.10485e-06		-1.30299e-05
43654	-0.458679		-0.000458679		-7.70529e-06		-2.63104e-05
43656	-0.458374		-0.000458374		-6.35103e-06		-3.03619e-05
43658	-0.457458		-0.000457458		-4.46028e-06		-2.34059e-05
43660	-0.453186		-0.000453186		5.33802e-07		-7.99318e-06
43662	-0.452881		-0.000452881		3.23611e-06		9.12016e-06
43664	-0.454712		-0.000454712		1.55129e-06		1.74163e-05
43666	-0.455627		-0.000455627		-1.14081e-06		1.14957e-05
43668	-0.458374		-0.000458374		-4.98544e-06		-5.04843e-06
43670	-0.460815		-0.000460815		-8.91064e-06		-2.40781e-05
43672	-0.458984		-0.000458984		-8.27812e-06		-3.51858e-05
43674	-0.455933		-0.000455933		-3.71486e-06		-3.01322e-05
43676	-0.454712		-0.000454712		1.51348e-08		-1.15374e-05
43678	-0.452881		-0.000452881		2.7226e-06		8.97038e-06
43680	-0.451965		-0.000451965		4.15292e-06		2.10665e-05
43682	-0.457153		-0.000457153		-9.74928e-07		1.70043e-05
43684	-0.458984		-0.000458984		-6.24373e-06		-2.64462e-06
43686	-0.460205		-0.000460205		-9.08316e-06		-2.63245e-05
43688	-0.4599		-0.0004599		-8.92256e-06		-3.95836e-05
43690	-0.457458		-0.000457458		-5.56078e-06		-3.50117e-05
43692	-0.453796		-0.000453796		3.76998e-08		-1.51038e-05
43694	-0.452271		-0.000452271		3.88967e-06		9.2183e-06
43696	-0.455017		-0.000455017		1.79303e-06		2.20095e-05
43698	-0.455017		-0.000455017		-5.60786e-07		1.63283e-05
43700	-0.455933		-0.000455933		-2.25675e-06		6.77839e-09
43702	-0.460205		-0.000460205		-6.8437e-06		-1.74857e-05
43704	-0.458374		-0.000458374		-7.2251e-06		-2.85495e-05
43706	-0.455933		-0.000455933		-3.67815e-06		-2.67428e-05
43708	-0.456238		-0.000456238		-1.77893e-06		-1.41133e-05
43710	-0.454102		-0.000454102		4.48767e-07		7.99469e-07
43712	-0.452576		-0.000452576		2.73728e-06		1.1469e-05
43714	-0.455322		-0.000455322		6.95892e-07		1.31011e-05
43716	-0.456848		-0.000456848		-2.69695e-06		4.07232e-06
43718	-0.456848		-0.000456848		-4.10548e-06		-9.7399e-06
43720	-0.459595		-0.000459595		-6.69687e-06		-2.14956e-05
43722	-0.458679		-0.000458679		-6.89909e-06		-2.68694e-05
43724	-0.455627		-0.000455627		-3.21432e-06		-2.22139e-05
43726	-0.453186		-0.000453186		1.45862e-06		-7.21213e-06
43728	-0.453796		-0.000453796		2.53667e-06		9.57669e-06
43730	-0.451965		-0.000451965		3.64718e-06		1.89913e-05
43732	-0.455627		-0.000455627		3.28338e-07		1.55817e-05
43734	-0.45929		-0.00045929		-5.61229e-06		-1.23714e-06
43736	-0.458069		-0.000458069		-6.9319e-06		-2.1401e-05
43738	-0.458679		-0.000458679		-6.59549e-06		-3.18522e-05
43740	-0.457458		-0.000457458		-4.79175e-06		-2.77831e-05
43742	-0.455627		-0.000455627		-1.99354e-06		-1.40174e-05
43744	-0.45105		-0.00045105		3.70946e-06		4.15906e-06
43746	-0.453491		-0.000453491		3.82119e-06		1.83152e-05
43748	-0.454407		-0.000454407		1.31716e-06		1.97085e-05
43750	-0.456238		-0.000456238		-2.02271e-06		7.3472e-06
43752	-0.459595		-0.000459595		-6.62138e-06		-1.24987e-05
43754	-0.457764		-0.000457764		-6.53332e-06		-2.7647e-05
43756	-0.455627		-0.000455627		-3.01018e-06		-2.72837e-05
43758	-0.454712		-0.000454712		-4.19761e-08		-1.23993e-05
43760	-0.452576		-0.000452576		2.8225e-06		6.59597e-06
43762	-0.45166		-0.00045166		4.56623e-06		1.96726e-05
43764	-0.453796		-0.000453796		2.62793e-06		2.0882e-05
43766	-0.455627		-0.000455627		-8.51775e-07		1.00724e-05
43768	-0.455627		-0.000455627		-2.34212e-06		-5.09403e-06
43770	-0.458069		-0.000458069		-4.65245e-06		-1.68613e-05
43772	-0.458374		-0.000458374		-5.88631e-06		-2.23954e-05
43774	-0.455017		-0.000455017		-2.58705e-06		-1.9188e-05
43776	-0.452271		-0.000452271		2.46212e-06		-5.58398e-06
43778	-0.451965		-0.000451965		4.78898e-06		1.24029e-05
43780	-0.452271		-0.000452271		4.39036e-06		2.34407e-05
43782	-0.454102		-0.000454102		1.64915e-06		2.02467e-05
43784	-0.458069		-0.000458069		-3.8177e-06		3.21636e-06
43786	-0.458984		-0.000458984		-7.16086e-06		-1.85963e-05
43788	-0.458374		-0.000458374		-6.93591e-06		-3.20956e-05
43790	-0.456238		-0.000456238		-3.6968e-06		-2.89976e-05
43792	-0.454102		-0.000454102		2.84811e-07		-1.18541e-05
43794	-0.450745		-0.000450745		5.04961e-06		1.03457e-05
43796	-0.452271		-0.000452271		5.17897e-06		2.54297e-05
43798	-0.453186		-0.000453186		2.95778e-06		2.53335e-05
43800	-0.453186		-0.000453186		1.60905e-06		1.3562e-05
43802	-0.458984		-0.000458984		-4.33823e-06		-4.30134e-06
43804	-0.457764		-0.000457764		-6.23431e-06		-2.08871e-05
43806	-0.454407		-0.000454407		-2.27136e-06		-2.48301e-05
43808	-0.453796		-0.000453796		1.22724e-06		-1.24151e-05
43810	-0.45105		-0.00045105		4.88632e-06		8.50023e-06
43812	-0.449524		-0.000449524		7.55395e-06		2.63998e-05
43814	-0.45166		-0.00045166		5.9292e-06		3.18698e-05
43816	-0.454407		-0.000454407		1.44991e-06		2.14999e-05
43818	-0.455322		-0.000455322		-1.63629e-06		1.97281e-06
43820	-0.456238		-0.000456238		-3.07327e-06		-1.45634e-05
43822	-0.456238		-0.000456238		-3.0252e-06		-2.00614e-05
43824	-0.452271		-0.000452271		1.38568e-06		-1.16494e-05
43826	-0.450745		-0.000450745		5.49818e-06		6.66858e-06
43828	-0.450439		-0.000450439		6.94925e-06		2.41919e-05
43830	-0.448914		-0.000448914		8.13482e-06		3.27581e-05
43832	-0.45166		-0.00045166		5.66599e-06		2.93888e-05
43834	-0.455322		-0.000455322		2.03974e-07		1.43705e-05
43836	-0.455933		-0.000455933		-2.91293e-06		-5.53227e-06
43838	-0.454712		-0.000454712		-1.94683e-06		-1.77889e-05
43840	-0.453796		-0.000453796		4.4268e-07		-1.47781e-05
43842	-0.45166		-0.00045166		3.70682e-06		3.85408e-07
43844	-0.448303		-0.000448303		8.29347e-06		1.98434e-05
43846	-0.450439		-0.000450439		7.91485e-06		3.2795e-05
43848	-0.45105		-0.00045105		5.74853e-06		3.19753e-05
43850	-0.451355		-0.000451355		4.27355e-06		2.0557e-05
43852	-0.455322		-0.000455322		6.49574e-08		5.04516e-06
43854	-0.455933		-0.000455933		-2.60064e-06		-8.89175e-06
43856	-0.452271		-0.000452271		7.07972e-07		-1.27157e-05
43858	-0.452881		-0.000452881		2.82222e-06		-3.89989e-06
43860	-0.450439		-0.000450439		5.55001e-06		1.15139e-05
43862	-0.447083		-0.000447083		9.89842e-06		2.7264e-05
43864	-0.450439		-0.000450439		8.31481e-06		3.53388e-05
43866	-0.453491		-0.000453491		3.06691e-06		2.80991e-05
43868	-0.454407		-0.000454407		-4.86167e-07		8.52656e-06
43870	-0.454407		-0.000454407		-1.06065e-06		-9.54864e-06
43872	-0.457153		-0.000457153		-3.11384e-06		-1.75604e-05
43874	-0.45166		-0.00045166		1.33289e-06		-1.19691e-05
43876	-0.448914		-0.000448914		7.295e-06		6.54911e-06
43878	-0.449219		-0.000449219		9.21536e-06		2.79706e-05
43880	-0.448914		-0.000448914		8.92147e-06		3.9266e-05
43882	-0.450439		-0.000450439		6.66408e-06		3.49527e-05
43884	-0.454712		-0.000454712		1.14455e-06		1.73139e-05
43886	-0.455322		-0.000455322		-2.06692e-06		-4.21728e-06
43888	-0.454102		-0.000454102		-1.14123e-06		-1.64834e-05
43890	-0.453491		-0.000453491		9.46729e-07		-1.30664e-05
43892	-0.450745		-0.000450745		4.65424e-06		2.51881e-06
43894	-0.447083		-0.000447083		9.89435e-06		2.31245e-05
43896	-0.449524		-0.000449524		9.46728e-06		3.7579e-05
43898	-0.451965		-0.000451965		5.25338e-06		3.55071e-05
43900	-0.450439		-0.000450439		4.41494e-06		2.08726e-05
43902	-0.455017		-0.000455017		5.64561e-07		3.69044e-06
43904	-0.455322		-0.000455322		-1.7686e-06		-8.92993e-06
43906	-0.452271		-0.000452271		1.02131e-06		-1.08165e-05
43908	-0.45105		-0.00045105		4.56321e-06		-1.59193e-07
43910	-0.449524		-0.000449524		7.36731e-06		1.69823e-05
43912	-0.447998		-0.000447998		9.51726e-06		3.15527e-05
43914	-0.447693		-0.000447693		1.02741e-05		3.80025e-05
43916	-0.45105		-0.00045105		6.73835e-06		3.32193e-05
43918	-0.453491		-0.000453491		1.99129e-06		1.77259e-05
43920	-0.453796		-0.000453796		-8.94717e-08		-4.72507e-07
43922	-0.455322		-0.000455322		-1.46604e-06		-1.2124e-05
43924	-0.452271		-0.000452271		1.37507e-06		-1.08961e-05
43926	-0.447998		-0.000447998		7.72023e-06		5.23856e-06
43928	-0.448914		-0.000448914		9.72112e-06		2.7006e-05
43930	-0.447998		-0.000447998		9.97425e-06		4.05509e-05
43932	-0.449829		-0.000449829		7.70997e-06		3.8497e-05
43934	-0.454102		-0.000454102		2.02746e-06		2.15769e-05
43936	-0.455627		-0.000455627		-2.193e-06		-1.68554e-06
43938	-0.452881		-0.000452881		-2.89953e-07		-1.577e-05
43940	-0.45166		-0.00045166		3.27635e-06		-1.08215e-05
43942	-0.450439		-0.000450439		6.04754e-06		7.76869e-06
43944	-0.447693		-0.000447693		9.39088e-06		2.76374e-05
43946	-0.448608		-0.000448608		9.64184e-06		3.83341e-05
43948	-0.452271		-0.000452271		5.15623e-06		3.33734e-05
43950	-0.45105		-0.00045105		3.65621e-06		1.78537e-05
43952	-0.453186		-0.000453186		1.93538e-06		2.95424e-06
43954	-0.453796		-0.000453796		7.44766e-07		-4.44488e-06
43956	-0.451355		-0.000451355		2.98077e-06		-2.04141e-06
43958	-0.450745		-0.000450745		5.25342e-06		7.91001e-06
43960	-0.448914		-0.000448914		7.77404e-06		2.04103e-05
43962	-0.447998		-0.000447998		9.51489e-06		3.04559e-05
43964	-0.448303		-0.000448303		9.5029e-06		3.4483e-05
43966	-0.450745		-0.000450745		6.54712e-06		2.98386e-05
43968	-0.452271		-0.000452271		3.27959e-06		1.75007e-05
43970	-0.452576		-0.000452576		1.90299e-06		4.17936e-06
43972	-0.454407		-0.000454407		2.07354e-07		-4.24366e-06
43974	-0.45105		-0.00045105		2.96144e-06		-3.1644e-06
43976	-0.447388		-0.000447388		8.73654e-06		1.02933e-05
43978	-0.448303		-0.000448303		1.04271e-05		2.90329e-05
43980	-0.448303		-0.000448303		9.74664e-06		4.00831e-05
43982	-0.449524		-0.000449524		7.63146e-06		3.67051e-05
43984	-0.453186		-0.000453186		2.91821e-06		2.08412e-05
43986	-0.454712		-0.000454712		-7.75066e-07		7.2273e-07
43988	-0.453186		-0.000453186		-6.18777e-08		-1.16404e-05
43990	-0.45105		-0.00045105		3.56426e-06		-7.86494e-06
43992	-0.448608		-0.000448608		7.93594e-06		1.01048e-05
43994	-0.446167		-0.000446167		1.19005e-05		3.23072e-05
[truncated: 18,002 more rows]

## Sheet: Low-20000
22001-42000	data/1000	data	22000-42000	Initial bursting input		1stOutput of NLARI-Responder		4th Output of NLARI-Responder
22001	1	-0.415955	1	-0.000415955	1	-0.000586	1	-0.00170804
22002	2	-0.416565	2	-0.000416565	2	-0.000596	2	-0.00170804
22003	3	-0.416565	3	-0.000416565	3	-0.000598265	3	-0.00170804
22004	4	-0.412598	4	-0.000412598	4	-0.000592735	4	-0.00170804
22005	5	-0.411377	5	-0.000411377	5	-0.000587594	5	-0.00170804
22006	6	-0.410767	6	-0.000410767	6	-0.000585554	6	-0.00170804
22007	7	-0.410156	7	-0.000410156	7	-0.000585231	7	-0.00176429
22008	8	-0.413818	8	-0.000413818	8	-0.000589294	8	-0.00163161
22009	9	-0.414124	9	-0.000414124	9	-0.00059209	9	-0.00163579
22010	10	-0.415039	10	-0.000415039	10	-0.000593477	10	-0.0017017
22011	11	-0.41748	11	-0.00041748	11	-0.000595926	11	-0.00175226
22012	12	-0.414734	12	-0.000414734	12	-0.000594222	12	-0.00176183
22013	13	-0.411377	13	-0.000411377	13	-0.00058915	13	-0.00174146
22014	14	-0.409546	14	-0.000409546	14	-0.00058482	14	-0.00171228
22015	15	-0.409851	15	-0.000409851	15	-0.000584042	15	-0.0016923
22016	16	-0.411072	16	-0.000411072	16	-0.000586059	16	-0.00169032
22017	17	-0.413513	17	-0.000413513	17	-0.000589916	17	-0.00170446
22018	18	-0.41626	18	-0.00041626	18	-0.000594353	18	-0.00172605
22019	19	-0.414734	19	-0.000414734	19	-0.000594327	19	-0.00174196
22020	20	-0.415955	20	-0.000415955	20	-0.000594246	20	-0.00174498
22021	21	-0.412598	21	-0.000412598	21	-0.000590848	21	-0.0017354
22022	22	-0.409546	22	-0.000409546	22	-0.000585815	22	-0.00171741
22023	23	-0.411377	23	-0.000411377	23	-0.000585662	23	-0.0017015
22024	24	-0.411377	24	-0.000411377	24	-0.000587031	24	-0.00169751
22025	25	-0.412598	25	-0.000412598	25	-0.000589105	25	-0.00170621
22026	26	-0.41626	26	-0.00041626	26	-0.000593593	26	-0.00172259
22027	27	-0.415344	27	-0.000415344	27	-0.000594724	27	-0.00173757
22028	28	-0.414124	28	-0.000414124	28	-0.000592869	28	-0.00174184
22029	29	-0.414429	29	-0.000414429	29	-0.000591752	29	-0.00173478
22030	30	-0.40863	30	-0.00040863	30	-0.000585832	30	-0.00171892
22031	31	-0.409851	31	-0.000409851	31	-0.000583884	31	-0.0017016
22032	32	-0.410767	32	-0.000410767	32	-0.000585367	32	-0.00169355
22033	33	-0.411377	33	-0.000411377	33	-0.000587418	33	-0.00169914
22034	34	-0.415039	34	-0.000415039	34	-0.000591859	34	-0.00171523
22035	35	-0.415649	35	-0.000415649	35	-0.000594495	35	-0.00173312
22036	36	-0.413818	36	-0.000413818	36	-0.000592931	36	-0.00174161
22037	37	-0.413513	37	-0.000413513	37	-0.000590939	37	-0.00173632
22038	38	-0.412292	38	-0.000412292	38	-0.000588996	38	-0.00172292
22039	39	-0.409851	39	-0.000409851	39	-0.000585987	39	-0.00170909
22040	40	-0.410461	40	-0.000410461	40	-0.000585384	40	-0.0017007
22041	41	-0.411682	41	-0.000411682	41	-0.000587123	41	-0.00170133
22042	42	-0.412292	42	-0.000412292	42	-0.000588933	42	-0.00170971
22043	43	-0.417175	43	-0.000417175	43	-0.00059438	43	-0.00172427
22044	44	-0.415039	44	-0.000415039	44	-0.000594933	44	-0.00173825
22045	45	-0.412903	45	-0.000412903	45	-0.000591543	45	-0.00174079
22046	46	-0.413513	46	-0.000413513	46	-0.000589993	46	-0.00173057
22047	47	-0.409851	47	-0.000409851	47	-0.0005864	47	-0.00171439
22048	48	-0.40802	48	-0.00040802	48	-0.000582898	48	-0.00169914
22049	49	-0.411377	49	-0.000411377	49	-0.000585231	49	-0.00169319
22050	50	-0.411987	50	-0.000411987	50	-0.000588233	50	-0.00170062
22051	51	-0.414429	51	-0.000414429	51	-0.00059177	51	-0.00171732
22052	52	-0.415955	52	-0.000415955	52	-0.000594512	52	-0.00173436
22053	53	-0.414429	53	-0.000414429	53	-0.000593578	53	-0.00174222
22054	54	-0.411377	54	-0.000411377	54	-0.00058918	54	-0.00173503
22055	55	-0.409546	55	-0.000409546	55	-0.000585025	55	-0.00171608
22056	56	-0.408936	56	-0.000408936	56	-0.000583239	56	-0.00169706
22057	57	-0.409851	57	-0.000409851	57	-0.000584305	57	-0.00168962
22058	58	-0.412292	58	-0.000412292	58	-0.000587893	58	-0.00169787
22059	59	-0.412903	59	-0.000412903	59	-0.000590312	59	-0.00171495
22060	60	-0.414429	60	-0.000414429	60	-0.000592224	60	-0.00173005
22061	61	-0.415039	61	-0.000415039	61	-0.000593261	61	-0.00173704
22062	62	-0.411987	62	-0.000411987	62	-0.000590266	62	-0.00173334
22063	63	-0.411377	63	-0.000411377	63	-0.000587588	63	-0.00172125
22064	64	-0.409546	64	-0.000409546	64	-0.000585046	64	-0.00170697
22065	65	-0.40802	65	-0.00040802	65	-0.000582797	65	-0.00169598
22066	66	-0.411377	66	-0.000411377	66	-0.000585564	66	-0.00169446
22067	67	-0.411682	67	-0.000411682	67	-0.000588154	67	-0.00170379
22068	68	-0.413818	68	-0.000413818	68	-0.000591015	68	-0.00171877
22069	69	-0.415344	69	-0.000415344	69	-0.000593479	69	-0.00173227
22070	70	-0.414124	70	-0.000414124	70	-0.000592882	70	-0.00173795
22071	71	-0.409851	71	-0.000409851	71	-0.000587543	71	-0.00173013
22072	72	-0.410156	72	-0.000410156	72	-0.000584871	72	-0.0017125
22073	73	-0.408936	73	-0.000408936	73	-0.000583622	73	-0.00169651
22074	74	-0.408325	74	-0.000408325	74	-0.00058305	74	-0.00169024
22075	75	-0.411072	75	-0.000411072	75	-0.000585821	75	-0.00169567
22076	76	-0.414734	76	-0.000414734	76	-0.000591284	76	-0.00171153
22077	77	-0.414734	77	-0.000414734	77	-0.000593704	77	-0.00173033
22078	78	-0.414429	78	-0.000414429	78	-0.000593242	78	-0.00174103
22079	79	-0.412598	79	-0.000412598	79	-0.000590437	79	-0.00173714
22080	80	-0.40802	80	-0.00040802	80	-0.000584338	80	-0.00171899
22081	81	-0.40802	81	-0.00040802	81	-0.000581553	81	-0.00169651
22082	82	-0.40802	82	-0.00040802	82	-0.000581678	82	-0.00168326
22083	83	-0.410156	83	-0.000410156	83	-0.000584696	83	-0.0016868
22084	84	-0.413513	84	-0.000413513	84	-0.000589797	84	-0.00170506
22085	85	-0.414124	85	-0.000414124	85	-0.000592543	85	-0.00172691
22086	86	-0.412598	86	-0.000412598	86	-0.000591157	86	-0.00173805
22087	87	-0.412292	87	-0.000412292	87	-0.000589237	87	-0.00173313
22088	88	-0.409546	88	-0.000409546	88	-0.000585761	88	-0.00171725
22089	89	-0.40802	89	-0.00040802	89	-0.00058274	89	-0.00169977
22090	90	-0.409241	90	-0.000409241	90	-0.000583187	90	-0.00169023
22091	91	-0.410461	91	-0.000410461	91	-0.000585547	91	-0.00169347
22092	92	-0.411682	92	-0.000411682	92	-0.000588031	92	-0.00170622
22093	93	-0.414429	93	-0.000414429	93	-0.000591559	93	-0.00172182
22094	94	-0.412598	94	-0.000412598	94	-0.000591089	94	-0.00173163
22095	95	-0.411987	95	-0.000411987	95	-0.000589178	95	-0.00173014
22096	96	-0.411682	96	-0.000411682	96	-0.000587881	96	-0.00172027
22097	97	-0.40741	97	-0.00040741	97	-0.000583399	97	-0.00170643
22098	98	-0.409546	98	-0.000409546	98	-0.000583266	98	-0.00169541
22099	99	-0.409546	99	-0.000409546	99	-0.000584487	99	-0.00169338
22100	100	-0.409546	100	-0.000409546	100	-0.000585247	100	-0.0016996
22101	101	-0.414124	101	-0.000414124	101	-0.000589918	101	-0.00171184
22102	102	-0.413513	102	-0.000413513	102	-0.000591843	102	-0.00172533
22103	103	-0.412598	103	-0.000412598	103	-0.000590709	103	-0.00173212
22104	104	-0.411682	104	-0.000411682	104	-0.000588566	104	-0.00172777
22105	105	-0.40802	105	-0.00040802	105	-0.000583968	105	-0.00171327
22106	106	-0.406799	106	-0.000406799	106	-0.000580656	106	-0.00169517
22107	107	-0.40741	107	-0.00040741	107	-0.000580647	107	-0.00168346
22108	108	-0.410156	108	-0.000410156	108	-0.000584347	108	-0.00168632
22109	109	-0.411682	109	-0.000411682	109	-0.00058806	109	-0.00170244
22110	110	-0.414124	110	-0.000414124	110	-0.000591619	110	-0.00172263
22111	111	-0.413208	111	-0.000413208	111	-0.000591726	111	-0.00173531
22112	112	-0.411072	112	-0.000411072	112	-0.000588621	112	-0.00173294
22113	113	-0.410461	113	-0.000410461	113	-0.000586147	113	-0.00171867
22114	114	-0.406799	114	-0.000406799	114	-0.000581926	114	-0.00170044
22115	115	-0.407104	115	-0.000407104	115	-0.000580458	115	-0.00168669
22116	116	-0.410461	116	-0.000410461	116	-0.000584173	116	-0.0016861
22117	117	-0.409241	117	-0.000409241	117	-0.00058557	117	-0.00169756
22118	118	-0.412598	118	-0.000412598	118	-0.000588675	118	-0.00171321
22119	119	-0.414429	119	-0.000414429	119	-0.000591932	119	-0.00172676
22120	120	-0.410156	120	-0.000410156	120	-0.00058868	120	-0.00173038
22121	121	-0.409851	121	-0.000409851	121	-0.000585512	121	-0.00172084
22122	122	-0.40863	122	-0.00040863	122	-0.000583365	122	-0.00170462
22123	123	-0.405884	123	-0.000405884	123	-0.000580271	123	-0.00169004
22124	124	-0.40802	124	-0.00040802	124	-0.000581204	124	-0.00168412
22125	125	-0.410767	125	-0.000410767	125	-0.000585399	125	-0.00169124
22126	126	-0.411377	126	-0.000411377	126	-0.000588213	126	-0.00170754
22127	127	-0.412292	127	-0.000412292	127	-0.000589572	127	-0.00172274
22128	128	-0.412903	128	-0.000412903	128	-0.000590169	128	-0.00172931
22129	129	-0.409546	129	-0.000409546	129	-0.00058677	129	-0.00172405
22130	130	-0.407104	130	-0.000407104	130	-0.000582149	130	-0.00170843
22131	131	-0.40802	131	-0.00040802	131	-0.000581325	131	-0.00169193
22132	132	-0.407104	132	-0.000407104	132	-0.000581263	132	-0.0016843
22133	133	-0.409851	133	-0.000409851	133	-0.000584212	133	-0.00168962
22134	134	-0.411377	134	-0.000411377	134	-0.000587496	134	-0.00170432
22135	135	-0.411682	135	-0.000411682	135	-0.000588883	135	-0.00171911
22136	136	-0.414734	136	-0.000414734	136	-0.000591801	136	-0.00172878
22137	137	-0.410461	137	-0.000410461	137	-0.000588848	137	-0.00172905
22138	138	-0.408936	138	-0.000408936	138	-0.000584734	138	-0.00171795
22139	139	-0.40741	139	-0.00040741	139	-0.000581637	139	-0.00170044
22140	140	-0.40741	140	-0.00040741	140	-0.000581003	140	-0.00168688
22141	141	-0.408936	141	-0.000408936	141	-0.000583053	141	-0.00168569
22142	142	-0.411072	142	-0.000411072	142	-0.000586583	142	-0.00169748
22143	143	-0.412292	143	-0.000412292	143	-0.00058929	143	-0.00171468
22144	144	-0.412598	144	-0.000412598	144	-0.000590171	144	-0.00172716
22145	145	-0.412903	145	-0.000412903	145	-0.00059021	145	-0.00172997
22146	146	-0.409241	146	-0.000409241	146	-0.000586315	146	-0.00172193
22147	147	-0.407715	147	-0.000407715	147	-0.00058248	147	-0.00170613
22148	148	-0.408936	148	-0.000408936	148	-0.000582568	148	-0.00169242
22149	149	-0.40741	149	-0.00040741	149	-0.000582206	149	-0.00168803
22150	150	-0.409851	150	-0.000409851	150	-0.000584408	150	-0.0016938
22151	151	-0.413818	151	-0.000413818	151	-0.000589779	151	-0.00170843
22152	152	-0.411987	152	-0.000411987	152	-0.000590479	152	-0.00172399
22153	153	-0.411987	153	-0.000411987	153	-0.000589334	153	-0.00173031
22154	154	-0.412292	154	-0.000412292	154	-0.00058876	154	-0.0017256
22155	155	-0.406494	155	-0.000406494	155	-0.000582956	155	-0.00171141
22156	156	-0.40741	156	-0.00040741	156	-0.000580614	156	-0.00169412
22157	157	-0.408325	157	-0.000408325	157	-0.00058183	157	-0.00168457
22158	158	-0.409241	158	-0.000409241	158	-0.000584143	158	-0.00168876
22159	159	-0.410461	159	-0.000410461	159	-0.000586375	159	-0.00170241
22160	160	-0.412598	160	-0.000412598	160	-0.000589158	160	-0.00171718
22161	161	-0.412292	161	-0.000412292	161	-0.000589847	161	-0.0017261
22162	162	-0.412292	162	-0.000412292	162	-0.000589446	162	-0.00172672
22163	163	-0.410156	163	-0.000410156	163	-0.000586874	163	-0.00171964
22164	164	-0.40741	164	-0.00040741	164	-0.000582726	164	-0.00170649
22165	165	-0.40802	165	-0.00040802	165	-0.000581635	165	-0.00169336
22166	166	-0.40863	166	-0.00040863	166	-0.000582804	166	-0.00168836
22167	167	-0.409241	167	-0.000409241	167	-0.000584421	167	-0.00169386
22168	168	-0.414124	168	-0.000414124	168	-0.00058992	168	-0.00170874
22169	169	-0.413513	169	-0.000413513	169	-0.000592083	169	-0.00172603
22170	170	-0.411072	170	-0.000411072	170	-0.000589325	170	-0.00173333
22171	171	-0.411682	171	-0.000411682	171	-0.00058768	171	-0.00172635
22172	172	-0.406189	172	-0.000406189	172	-0.000582016	172	-0.00170834
22173	173	-0.406494	173	-0.000406494	173	-0.000579456	173	-0.00168874
22174	174	-0.409241	174	-0.000409241	174	-0.000582336	174	-0.00168097
22175	175	-0.409851	175	-0.000409851	175	-0.000585387	175	-0.00169013
22176	176	-0.412903	176	-0.000412903	176	-0.000589404	176	-0.00170987
22177	177	-0.413818	177	-0.000413818	177	-0.000591804	177	-0.00172849
22178	178	-0.412292	178	-0.000412292	178	-0.00059053	178	-0.00173547
22179	179	-0.408936	179	-0.000408936	179	-0.000585725	179	-0.00172597
22180	180	-0.40741	180	-0.00040741	180	-0.000581735	180	-0.00170531
22181	181	-0.406494	181	-0.000406494	181	-0.000579857	181	-0.00168604
22182	182	-0.40863	182	-0.00040863	182	-0.000582043	182	-0.00168037
22183	183	-0.410767	183	-0.000410767	183	-0.000586014	183	-0.00169161
22184	184	-0.411682	184	-0.000411682	184	-0.000588638	184	-0.00171112
22185	185	-0.413208	185	-0.000413208	185	-0.00059056	185	-0.00172693
22186	186	-0.413513	186	-0.000413513	186	-0.000591239	186	-0.00173288
22187	187	-0.409851	187	-0.000409851	187	-0.00058742	187	-0.00172674
22188	188	-0.410156	188	-0.000410156	188	-0.000585274	188	-0.0017128
22189	189	-0.40802	189	-0.00040802	189	-0.00058298	189	-0.00169877
22190	190	-0.407104	190	-0.000407104	190	-0.000581333	190	-0.00168998
22191	191	-0.410767	191	-0.000410767	191	-0.000584689	191	-0.00169138
22192	192	-0.411682	192	-0.000411682	192	-0.000588062	192	-0.00170344
22193	193	-0.411987	193	-0.000411987	193	-0.000589384	193	-0.00171847
22194	194	-0.413818	194	-0.000413818	194	-0.000591017	194	-0.00172848
22195	195	-0.412903	195	-0.000412903	195	-0.000590682	195	-0.00173019
22196	196	-0.410461	196	-0.000410461	196	-0.000587568	196	-0.0017232
22197	197	-0.40863	197	-0.00040863	197	-0.000583998	197	-0.00170973
22198	198	-0.40741	198	-0.00040741	198	-0.000581574	198	-0.00169533
22199	199	-0.407715	199	-0.000407715	199	-0.000581484	199	-0.00168711
22200	200	-0.411072	200	-0.000411072	200	-0.000585491	200	-0.00169143
22201	201	-0.411987	201	-0.000411987	201	-0.000588797	201	-0.00170676
22202	202	-0.412292	202	-0.000412292	202	-0.00058989	202	-0.00172277
22203	203	-0.414124	203	-0.000414124	203	-0.000591408	203	-0.00173133
22204	204	-0.410767	204	-0.000410767	204	-0.00058863	204	-0.00172868
22205	205	-0.405884	205	-0.000405884	205	-0.000581667	205	-0.0017127
22206	206	-0.40863	206	-0.00040863	206	-0.000581111	206	-0.00169276
22207	207	-0.406799	207	-0.000406799	207	-0.000580971	207	-0.00168191
22208	208	-0.410156	208	-0.000410156	208	-0.000584407	208	-0.00168699
22209	209	-0.413818	209	-0.000413818	209	-0.000590137	209	-0.00170617
22210	210	-0.413513	210	-0.000413513	210	-0.000592216	210	-0.00172787
22211	211	-0.413818	211	-0.000413818	211	-0.000592086	211	-0.00173914
22212	212	-0.411682	212	-0.000411682	212	-0.00058927	212	-0.0017344
22213	213	-0.408936	213	-0.000408936	213	-0.000584901	213	-0.00171719
22214	214	-0.408936	214	-0.000408936	214	-0.000583139	214	-0.00169859
22215	215	-0.409241	215	-0.000409241	215	-0.000583672	215	-0.00168983
22216	216	-0.40863	216	-0.00040863	216	-0.000583886	216	-0.00169271
22217	217	-0.412292	217	-0.000412292	217	-0.00058752	217	-0.00170388
22218	218	-0.412598	218	-0.000412598	218	-0.000589908	218	-0.0017176
22219	219	-0.412598	219	-0.000412598	219	-0.000590263	219	-0.00172693
22220	220	-0.413208	220	-0.000413208	220	-0.00059039	220	-0.00172862
22221	221	-0.411682	221	-0.000411682	221	-0.000588836	221	-0.00172353
22222	222	-0.406799	222	-0.000406799	222	-0.000582999	222	-0.00171093
22223	223	-0.408325	223	-0.000408325	223	-0.000581532	223	-0.00169557
22224	224	-0.408325	224	-0.000408325	224	-0.000582359	224	-0.00168718
22225	225	-0.409546	225	-0.000409546	225	-0.000584494	225	-0.00169119
22226	226	-0.413513	226	-0.000413513	226	-0.00058948	226	-0.00170661
22227	227	-0.412903	227	-0.000412903	227	-0.000591193	227	-0.00172438
22228	228	-0.411987	228	-0.000411987	228	-0.000589842	228	-0.00173258
22229	229	-0.411377	229	-0.000411377	229	-0.000587938	229	-0.00172707
22230	230	-0.407104	230	-0.000407104	230	-0.000582933	230	-0.00171075
22231	231	-0.406494	231	-0.000406494	231	-0.000579923	231	-0.00169184
22232	232	-0.40741	232	-0.00040741	232	-0.000580514	232	-0.00168112
22233	233	-0.409241	233	-0.000409241	233	-0.000583567	233	-0.00168515
22234	234	-0.413208	234	-0.000413208	234	-0.000589163	234	-0.00170313
22235	235	-0.415344	235	-0.000415344	235	-0.000593716	235	-0.00172681
22236	236	-0.413818	236	-0.000413818	236	-0.000593253	236	-0.00174231
22237	237	-0.411682	237	-0.000411682	237	-0.000589524	237	-0.0017395
22238	238	-0.411072	238	-0.000411072	238	-0.000586848	238	-0.0017222
22239	239	-0.406494	239	-0.000406494	239	-0.000581772	239	-0.00170043
22240	240	-0.40863	240	-0.00040863	240	-0.00058169	240	-0.00168595
22241	241	-0.411682	241	-0.000411682	241	-0.000586165	241	-0.00168843
22242	242	-0.411072	242	-0.000411072	242	-0.00058822	242	-0.00170461
22243	243	-0.414429	243	-0.000414429	243	-0.000591491	243	-0.00172348
22244	244	-0.412598	244	-0.000412598	244	-0.000590994	244	-0.00173371
22245	245	-0.410767	245	-0.000410767	245	-0.000587921	245	-0.00172954
22246	246	-0.411682	246	-0.000411682	246	-0.000587167	246	-0.00171681
22247	247	-0.408325	247	-0.000408325	247	-0.000584257	247	-0.00170384
22248	248	-0.40741	248	-0.00040741	248	-0.000581843	248	-0.00169441
22249	249	-0.409851	249	-0.000409851	249	-0.000583704	249	-0.00169213
22250	250	-0.411377	250	-0.000411377	250	-0.000587028	250	-0.00169967
22251	251	-0.411072	251	-0.000411072	251	-0.000588145	251	-0.00171229
22252	252	-0.414429	252	-0.000414429	252	-0.000591196	252	-0.00172406
22253	253	-0.413513	253	-0.000413513	253	-0.000591757	253	-0.00173075
22254	254	-0.410767	254	-0.000410767	254	-0.000588457	254	-0.00172802
22255	255	-0.408936	255	-0.000408936	255	-0.000584516	255	-0.00171511
22256	256	-0.408325	256	-0.000408325	256	-0.000582537	256	-0.00169891
22257	257	-0.40741	257	-0.00040741	257	-0.000581597	257	-0.00168838
22258	258	-0.410461	258	-0.000410461	258	-0.000584668	258	-0.00169013
22259	259	-0.412292	259	-0.000412292	259	-0.000588583	259	-0.00170396
22260	260	-0.413513	260	-0.000413513	260	-0.000591223	260	-0.00172188
22261	261	-0.414429	261	-0.000414429	261	-0.000592562	261	-0.00173437
22262	262	-0.412292	262	-0.000412292	262	-0.000590449	262	-0.00173496
22263	263	-0.408936	263	-0.000408936	263	-0.000585458	263	-0.00172202
22264	264	-0.40863	264	-0.00040863	264	-0.00058282	264	-0.00170279
22265	265	-0.408325	265	-0.000408325	265	-0.000582406	265	-0.00168926
22266	266	-0.409851	266	-0.000409851	266	-0.000584453	266	-0.00168929
22267	267	-0.411987	267	-0.000411987	267	-0.000587917	267	-0.00170202
22268	268	-0.412598	268	-0.000412598	268	-0.000589978	268	-0.00171859
22269	269	-0.413818	269	-0.000413818	269	-0.000591409	269	-0.00173
22270	270	-0.413513	270	-0.000413513	270	-0.000591351	270	-0.00173254
22271	271	-0.409851	271	-0.000409851	271	-0.00058724	271	-0.00172475
22272	272	-0.408936	272	-0.000408936	272	-0.000583916	272	-0.00170954
22273	273	-0.408325	273	-0.000408325	273	-0.000582536	273	-0.0016951
22274	274	-0.408325	274	-0.000408325	274	-0.000582686	274	-0.00168909
22275	275	-0.411072	275	-0.000411072	275	-0.000585921	275	-0.00169502
22276	276	-0.413818	276	-0.000413818	276	-0.000590533	276	-0.00171106
22277	277	-0.412598	277	-0.000412598	277	-0.000591095	277	-0.00172721
22278	278	-0.413818	278	-0.000413818	278	-0.00059131	278	-0.00173416
22279	279	-0.411072	279	-0.000411072	279	-0.000588527	279	-0.00172869
22280	280	-0.40802	280	-0.00040802	280	-0.000583771	280	-0.00171297
22281	281	-0.408936	281	-0.000408936	281	-0.000582688	281	-0.00169638
22282	282	-0.408936	282	-0.000408936	282	-0.000583429	282	-0.00168925
22283	283	-0.408325	283	-0.000408325	283	-0.000583568	283	-0.00169285
22284	284	-0.411987	284	-0.000411987	284	-0.000587098	284	-0.0017037
22285	285	-0.413513	285	-0.000413513	285	-0.000590666	285	-0.0017178
22286	286	-0.413818	286	-0.000413818	286	-0.000592053	286	-0.00172969
22287	287	-0.412598	287	-0.000412598	287	-0.000590616	287	-0.001733
22288	288	-0.409241	288	-0.000409241	288	-0.000586009	288	-0.00172357
22289	289	-0.406799	289	-0.000406799	289	-0.000581266	289	-0.00170413
22290	290	-0.408325	290	-0.000408325	290	-0.000581329	290	-0.00168716
22291	291	-0.408325	291	-0.000408325	291	-0.000582742	291	-0.00168371
22292	292	-0.410767	292	-0.000410767	292	-0.000586	292	-0.00169485
22293	293	-0.413818	293	-0.000413818	293	-0.000590563	293	-0.00171411
22294	294	-0.412598	294	-0.000412598	294	-0.00059109	294	-0.00172994
22295	295	-0.412292	295	-0.000412292	295	-0.000589772	295	-0.00173334
22296	296	-0.411072	296	-0.000411072	296	-0.000587622	296	-0.00172435
22297	297	-0.406189	297	-0.000406189	297	-0.000581852	297	-0.00170672
22298	298	-0.407715	298	-0.000407715	298	-0.000580598	298	-0.00168946
22299	299	-0.409546	299	-0.000409546	299	-0.000583362	299	-0.00168434
22300	300	-0.410461	300	-0.000410461	300	-0.000586271	300	-0.00169464
22301	301	-0.413208	301	-0.000413208	301	-0.000589933	301	-0.00171341
22302	302	-0.413513	302	-0.000413513	302	-0.000591555	302	-0.00172943
22303	303	-0.411987	303	-0.000411987	303	-0.000589924	303	-0.0017336
22304	304	-0.411682	304	-0.000411682	304	-0.000588186	304	-0.00172565
22305	305	-0.40863	305	-0.00040863	305	-0.000584582	305	-0.00171096
22306	306	-0.407104	306	-0.000407104	306	-0.000581434	306	-0.00169582
22307	307	-0.408325	307	-0.000408325	307	-0.000581842	307	-0.00168736
22308	308	-0.410461	308	-0.000410461	308	-0.000585132	308	-0.00169122
22309	309	-0.411682	309	-0.000411682	309	-0.000588176	309	-0.00170549
22310	310	-0.413513	310	-0.000413513	310	-0.000590849	310	-0.00172204
22311	311	-0.413818	311	-0.000413818	311	-0.000591848	311	-0.00173255
22312	312	-0.410461	312	-0.000410461	312	-0.000588305	312	-0.0017305
22313	313	-0.411072	313	-0.000411072	313	-0.000586536	313	-0.00171821
22314	314	-0.40741	314	-0.00040741	314	-0.000582858	314	-0.00170251
22315	315	-0.40741	315	-0.00040741	315	-0.000581201	315	-0.00169034
22316	316	-0.409241	316	-0.000409241	316	-0.000583121	316	-0.00168792
22317	317	-0.410156	317	-0.000410156	317	-0.000585649	317	-0.00169641
22318	318	-0.412903	318	-0.000412903	318	-0.000589331	318	-0.00171166
22319	319	-0.413208	319	-0.000413208	319	-0.000591075	319	-0.00172591
22320	320	-0.411682	320	-0.000411682	320	-0.000589511	320	-0.00173073
22321	321	-0.409546	321	-0.000409546	321	-0.000585946	321	-0.00172244
22322	322	-0.40802	322	-0.00040802	322	-0.00058277	322	-0.00170577
22323	323	-0.405884	323	-0.000405884	323	-0.000579794	323	-0.00168925
22324	324	-0.408325	324	-0.000408325	324	-0.0005814	324	-0.00168239
22325	325	-0.410767	325	-0.000410767	325	-0.000585653	325	-0.00169056
22326	326	-0.412292	326	-0.000412292	326	-0.000589221	326	-0.00170926
22327	327	-0.413513	327	-0.000413513	327	-0.000591314	327	-0.00172728
22328	328	-0.413818	328	-0.000413818	328	-0.000591819	328	-0.00173567
22329	329	-0.408936	329	-0.000408936	329	-0.000586628	329	-0.00172875
22330	330	-0.406799	330	-0.000406799	330	-0.000581282	330	-0.00170827
22331	331	-0.408325	331	-0.000408325	331	-0.000581159	331	-0.00168808
22332	332	-0.407104	332	-0.000407104	332	-0.000581416	332	-0.00168084
22333	333	-0.409241	333	-0.000409241	333	-0.000583741	333	-0.00168842
22334	334	-0.412292	334	-0.000412292	334	-0.000588088	334	-0.00170531
22335	335	-0.411682	335	-0.000411682	335	-0.000589369	335	-0.00172138
22336	336	-0.412292	336	-0.000412292	336	-0.000589475	336	-0.00172845
22337	337	-0.411072	337	-0.000411072	337	-0.000587945	337	-0.00172469
22338	338	-0.409241	338	-0.000409241	338	-0.000585181	338	-0.00171345
22339	339	-0.407715	339	-0.000407715	339	-0.000582468	339	-0.00170018
22340	340	-0.407715	340	-0.000407715	340	-0.000581669	340	-0.00169081
22341	341	-0.407104	341	-0.000407104	341	-0.000581373	341	-0.00168825
22342	342	-0.410767	342	-0.000410767	342	-0.000585093	342	-0.00169452
22343	343	-0.412598	343	-0.000412598	343	-0.000589205	343	-0.00170889
22344	344	-0.412292	344	-0.000412292	344	-0.000590246	344	-0.00172369
22345	345	-0.412903	345	-0.000412903	345	-0.000590279	345	-0.0017305
22346	346	-0.410156	346	-0.000410156	346	-0.000587249	346	-0.00172526
22347	347	-0.40741	347	-0.00040741	347	-0.000582706	347	-0.00170965
22348	348	-0.408936	348	-0.000408936	348	-0.000582431	348	-0.00169394
22349	349	-0.407104	349	-0.000407104	349	-0.000581753	349	-0.00168696
22350	350	-0.409851	350	-0.000409851	350	-0.000584181	350	-0.00169142
22351	351	-0.414429	351	-0.000414429	351	-0.000590387	351	-0.00170727
22352	352	-0.411377	352	-0.000411377	352	-0.000590293	352	-0.0017246
22353	353	-0.411682	353	-0.000411682	353	-0.000588743	353	-0.00173081
22354	354	-0.411987	354	-0.000411987	354	-0.00058816	354	-0.00172442
22355	355	-0.405884	355	-0.000405884	355	-0.000582163	355	-0.00170864
22356	356	-0.405884	356	-0.000405884	356	-0.000578794	356	-0.00168981
22357	357	-0.406799	357	-0.000406799	357	-0.00057946	357	-0.00167828
22358	358	-0.40863	358	-0.00040863	358	-0.000582661	358	-0.00168168
22359	359	-0.412292	359	-0.000412292	359	-0.000588019	359	-0.00169962
22360	360	-0.413513	360	-0.000413513	360	-0.000591472	360	-0.00172236
22361	361	-0.411072	361	-0.000411072	361	-0.000589515	361	-0.00173448
22362	362	-0.410156	362	-0.000410156	362	-0.000586443	362	-0.00172829
22363	363	-0.409546	363	-0.000409546	363	-0.000584588	363	-0.00171113
22364	364	-0.405579	364	-0.000405579	364	-0.000580418	364	-0.00169331
22365	365	-0.407104	365	-0.000407104	365	-0.00058002	365	-0.00168283
22366	366	-0.409241	366	-0.000409241	366	-0.000583132	366	-0.00168505
22367	367	-0.409241	367	-0.000409241	367	-0.000585083	367	-0.00169733
22368	368	-0.412903	368	-0.000412903	368	-0.000588994	368	-0.00171333
22369	369	-0.412292	369	-0.000412292	369	-0.000590124	369	-0.00172557
22370	370	-0.410156	370	-0.000410156	370	-0.000587521	370	-0.00172679
22371	371	-0.411072	371	-0.000411072	371	-0.000586574	371	-0.00171804
22372	372	-0.40741	372	-0.00040741	372	-0.000583107	372	-0.00170473
22373	373	-0.406799	373	-0.000406799	373	-0.000580726	373	-0.00169232
22374	374	-0.408325	374	-0.000408325	374	-0.000581852	374	-0.00168695
22375	375	-0.408325	375	-0.000408325	375	-0.000583207	375	-0.00169088
22376	376	-0.410767	376	-0.000410767	376	-0.000586122	376	-0.00170182
22377	377	-0.413208	377	-0.000413208	377	-0.00058989	377	-0.00171591
22378	378	-0.411072	378	-0.000411072	378	-0.000589132	378	-0.00172548
22379	379	-0.409241	379	-0.000409241	379	-0.000585761	379	-0.00172284
22380	380	-0.407715	380	-0.000407715	380	-0.000582466	380	-0.00170858
22381	381	-0.406494	381	-0.000406494	381	-0.000580278	381	-0.0016917
22382	382	-0.405579	382	-0.000405579	382	-0.000579028	382	-0.00168112
22383	383	-0.409546	383	-0.000409546	383	-0.000582892	383	-0.00168358
22384	384	-0.410767	384	-0.000410767	384	-0.000586755	384	-0.00169851
22385	385	-0.412598	385	-0.000412598	385	-0.000589745	385	-0.00171752
22386	386	-0.413513	386	-0.000413513	386	-0.000591304	386	-0.00173088
22387	387	-0.408936	387	-0.000408936	387	-0.000586779	387	-0.00172946
22388	388	-0.408936	388	-0.000408936	388	-0.000583658	388	-0.00171403
22389	389	-0.406799	389	-0.000406799	389	-0.000580991	389	-0.00169482
22390	390	-0.406494	390	-0.000406494	390	-0.000580018	390	-0.0016827
22391	391	-0.409241	391	-0.000409241	391	-0.000582964	391	-0.00168425
22392	392	-0.409851	392	-0.000409851	392	-0.000585595	392	-0.00169721
22393	393	-0.411682	393	-0.000411682	393	-0.000588123	393	-0.00171316
22394	394	-0.412292	394	-0.000412292	394	-0.000589462	394	-0.0017241
22395	395	-0.411072	395	-0.000411072	395	-0.000588299	395	-0.00172551
22396	396	-0.40863	396	-0.00040863	396	-0.000584783	396	-0.00171655
22397	397	-0.407715	397	-0.000407715	397	-0.00058213	397	-0.00170185
22398	398	-0.407715	398	-0.000407715	398	-0.000581585	398	-0.00169015
22399	399	-0.407104	399	-0.000407104	399	-0.000581422	399	-0.00168685
22400	400	-0.410461	400	-0.000410461	400	-0.00058484	400	-0.00169362
22401	401	-0.411682	401	-0.000411682	401	-0.000588126	401	-0.00170759
22402	402	-0.411377	402	-0.000411377	402	-0.000588768	402	-0.00172046
22403	403	-0.412903	403	-0.000412903	403	-0.00058972	403	-0.00172623
22404	404	-0.409851	404	-0.000409851	404	-0.000587043	404	-0.00172239
22405	405	-0.405273	405	-0.000405273	405	-0.00058061	405	-0.00170729
22406	406	-0.407104	406	-0.000407104	406	-0.000579421	406	-0.00168861
22407	407	-0.405884	407	-0.000405884	407	-0.000579366	407	-0.00167804
22408	408	-0.407715	408	-0.000407715	408	-0.000581509	408	-0.0016813
22409	409	-0.411072	409	-0.000411072	409	-0.000586146	409	-0.0016966
22410	410	-0.411682	410	-0.000411682	410	-0.000588871	410	-0.00171537
22411	411	-0.411682	411	-0.000411682	411	-0.000589134	411	-0.00172702
22412	412	-0.411072	412	-0.000411072	412	-0.000587888	412	-0.0017264
22413	413	-0.40802	413	-0.00040802	413	-0.000584026	413	-0.00171451
22414	414	-0.405884	414	-0.000405884	414	-0.000579972	414	-0.00169672
22415	415	-0.407715	415	-0.000407715	415	-0.000580531	415	-0.00168375
22416	416	-0.40802	416	-0.00040802	416	-0.000582342	416	-0.00168363
22417	417	-0.409241	417	-0.000409241	417	-0.000584469	417	-0.00169467
22418	418	-0.413208	418	-0.000413208	418	-0.000589166	418	-0.0017113
22419	419	-0.411072	419	-0.000411072	419	-0.000589184	419	-0.00172429
22420	420	-0.411072	420	-0.000411072	420	-0.000587833	420	-0.00172629
22421	421	-0.410461	421	-0.000410461	421	-0.000586419	421	-0.00171819
22422	422	-0.405884	422	-0.000405884	422	-0.0005814	422	-0.00170343
22423	423	-0.40741	423	-0.00040741	423	-0.000580375	423	-0.00168925
22424	424	-0.408325	424	-0.000408325	424	-0.00058214	424	-0.0016846
22425	425	-0.40863	425	-0.00040863	425	-0.000583784	425	-0.00169146
22426	426	-0.412903	426	-0.000412903	426	-0.000588515	426	-0.0017067
22427	427	-0.411987	427	-0.000411987	427	-0.000589914	427	-0.00172209
22428	428	-0.409851	428	-0.000409851	428	-0.000587231	428	-0.00172675
22429	429	-0.410156	429	-0.000410156	429	-0.000585547	429	-0.00171848
22430	430	-0.40741	430	-0.00040741	430	-0.000582586	430	-0.00170359
22431	431	-0.405884	431	-0.000405884	431	-0.000579801	431	-0.00168958
22432	432	-0.40802	432	-0.00040802	432	-0.000581153	432	-0.00168378
22433	433	-0.408325	433	-0.000408325	433	-0.000583063	433	-0.00168882
22434	434	-0.409546	434	-0.000409546	434	-0.000585019	434	-0.00170044
22435	435	-0.412292	435	-0.000412292	435	-0.000588365	435	-0.00171334
22436	436	-0.412598	436	-0.000412598	436	-0.000590078	436	-0.00172334
22437	437	-0.409241	437	-0.000409241	437	-0.000586761	437	-0.00172403
22438	438	-0.408936	438	-0.000408936	438	-0.000584003	438	-0.00171368
22439	439	-0.406494	439	-0.000406494	439	-0.000580895	439	-0.0016977
22440	440	-0.405579	440	-0.000405579	440	-0.000578946	440	-0.00168421
22441	441	-0.40802	441	-0.00040802	441	-0.000581139	441	-0.00168116
22442	442	-0.40802	442	-0.00040802	442	-0.000582998	442	-0.00168936
22443	443	-0.412292	443	-0.000412292	443	-0.00058773	443	-0.00170514
22444	444	-0.412903	444	-0.000412903	444	-0.000590595	444	-0.00172184
22445	445	-0.409546	445	-0.000409546	445	-0.000587555	445	-0.00172834
22446	446	-0.409851	446	-0.000409851	446	-0.000585236	446	-0.0017203
22447	447	-0.407104	447	-0.000407104	447	-0.000582003	447	-0.00170353
22448	448	-0.405273	448	-0.000405273	448	-0.000578936	448	-0.00168703
22449	449	-0.407104	449	-0.000407104	449	-0.000579896	449	-0.00167949
22450	450	-0.410767	450	-0.000410767	450	-0.000585014	450	-0.00168721
22451	451	-0.411072	451	-0.000411072	451	-0.000588061	451	-0.00170598
22452	452	-0.411987	452	-0.000411987	452	-0.000589289	452	-0.00172322
22453	453	-0.412598	453	-0.000412598	453	-0.000589741	453	-0.00172991
22454	454	-0.40741	454	-0.00040741	454	-0.000584464	454	-0.00172159
22455	455	-0.405273	455	-0.000405273	455	-0.000579082	455	-0.00170082
22456	456	-0.406494	456	-0.000406494	456	-0.000578658	456	-0.00168085
22457	457	-0.406494	457	-0.000406494	457	-0.000579969	457	-0.0016747
22458	458	-0.409851	458	-0.000409851	458	-0.000584222	458	-0.00168592
22459	459	-0.411987	459	-0.000411987	459	-0.000588487	459	-0.00170734
22460	460	-0.411072	460	-0.000411072	460	-0.000588855	460	-0.00172475
22461	461	-0.413208	461	-0.000413208	461	-0.000589971	461	-0.00173047
22462	462	-0.409851	462	-0.000409851	462	-0.000587166	462	-0.00172418
22463	463	-0.408325	463	-0.000408325	463	-0.000583662	463	-0.00170997
22464	464	-0.40741	464	-0.00040741	464	-0.000581492	464	-0.00169499
22465	465	-0.406799	465	-0.000406799	465	-0.000580618	465	-0.00168595
22466	466	-0.407715	466	-0.000407715	466	-0.000581647	466	-0.00168606
22467	467	-0.409546	467	-0.000409546	467	-0.000584339	467	-0.00169461
22468	468	-0.411987	468	-0.000411987	468	-0.000588069	468	-0.00170849
22469	469	-0.411072	469	-0.000411072	469	-0.000588575	469	-0.00172045
22470	470	-0.412292	470	-0.000412292	470	-0.000589011	470	-0.001725
22471	471	-0.40863	471	-0.00040863	471	-0.00058546	471	-0.00171917
22472	472	-0.406799	472	-0.000406799	472	-0.000581407	472	-0.00170442
22473	473	-0.406799	473	-0.000406799	473	-0.000580046	473	-0.0016889
22474	474	-0.406189	474	-0.000406189	474	-0.000579808	474	-0.00168119
22475	475	-0.409241	475	-0.000409241	475	-0.000583115	475	-0.00168599
22476	476	-0.413513	476	-0.000413513	476	-0.000589406	476	-0.00170364
22477	477	-0.411987	477	-0.000411987	477	-0.000590634	477	-0.00172397
22478	478	-0.411072	478	-0.000411072	478	-0.000588618	478	-0.00173241
22479	479	-0.410461	479	-0.000410461	479	-0.000586462	479	-0.00172457
22480	480	-0.403748	480	-0.000403748	480	-0.000579062	480	-0.0017033
22481	481	-0.405579	481	-0.000405579	481	-0.000577151	481	-0.00168036
22482	482	-0.406494	482	-0.000406494	482	-0.000579086	482	-0.00167067
22483	483	-0.407715	483	-0.000407715	483	-0.000582002	483	-0.00167925
22484	484	-0.412292	484	-0.000412292	484	-0.000587738	484	-0.0017009
22485	485	-0.412598	485	-0.000412598	485	-0.000590583	485	-0.00172346
22486	486	-0.410767	486	-0.000410767	486	-0.000588767	486	-0.00173319
22487	487	-0.408936	487	-0.000408936	487	-0.00058504	487	-0.00172452
22488	488	-0.410156	488	-0.000410156	488	-0.000584587	488	-0.00170738
22489	489	-0.405884	489	-0.000405884	489	-0.000581129	489	-0.00169267
22490	490	-0.40741	490	-0.00040741	490	-0.000580746	490	-0.00168579
22491	491	-0.40863	491	-0.00040863	491	-0.000582743	491	-0.00168838
22492	492	-0.40802	492	-0.00040802	492	-0.000583422	492	-0.00169667
22493	493	-0.412292	493	-0.000412292	493	-0.000587516	493	-0.00170783
22494	494	-0.411072	494	-0.000411072	494	-0.000588514	494	-0.00171796
22495	495	-0.410461	495	-0.000410461	495	-0.000587305	495	-0.00172141
22496	496	-0.409546	496	-0.000409546	496	-0.000585387	496	-0.00171592
22497	497	-0.406494	497	-0.000406494	497	-0.000581554	497	-0.00170322
22498	498	-0.405884	498	-0.000405884	498	-0.000579239	498	-0.00168901
22499	499	-0.40802	499	-0.00040802	499	-0.00058112	499	-0.00168263
22500	500	-0.408325	500	-0.000408325	500	-0.000583207	500	-0.00168827
22501	501	-0.410156	501	-0.000410156	501	-0.000585723	501	-0.00170164
22502	502	-0.413818	502	-0.000413818	502	-0.000590265	502	-0.00171732
22503	503	-0.411377	503	-0.000411377	503	-0.000589774	503	-0.00172767
22504	504	-0.409851	504	-0.000409851	504	-0.000586641	504	-0.00172558
22505	505	-0.408325	505	-0.000408325	505	-0.000583409	505	-0.00171172
22506	506	-0.405884	506	-0.000405884	506	-0.00057997	506	-0.00169366
22507	507	-0.404663	507	-0.000404663	507	-0.000577657	507	-0.00167959
22508	508	-0.409851	508	-0.000409851	508	-0.000582477	508	-0.00167932
22509	509	-0.409851	509	-0.000409851	509	-0.000585992	509	-0.00169419
22510	510	-0.411987	510	-0.000411987	510	-0.000588804	510	-0.0017145
22511	511	-0.412598	511	-0.000412598	511	-0.000590055	511	-0.00172837
22512	512	-0.409851	512	-0.000409851	512	-0.00058723	512	-0.00172803
22513	513	-0.408325	513	-0.000408325	513	-0.000583675	513	-0.00171439
22514	514	-0.406494	514	-0.000406494	514	-0.000580566	514	-0.00169582
22515	515	-0.405273	515	-0.000405273	515	-0.000578541	515	-0.00168159
22516	516	-0.409241	516	-0.000409241	516	-0.000582216	516	-0.00168056
22517	517	-0.410461	517	-0.000410461	517	-0.000586192	517	-0.00169428
22518	518	-0.410461	518	-0.000410461	518	-0.000587472	518	-0.00171256
22519	519	-0.411987	519	-0.000411987	519	-0.0005886	519	-0.00172398
22520	520	-0.410461	520	-0.000410461	520	-0.000587368	520	-0.00172378
22521	521	-0.407715	521	-0.000407715	521	-0.000583568	521	-0.00171286
22522	522	-0.407715	522	-0.000407715	522	-0.000581684	522	-0.00169802
22523	523	-0.40741	523	-0.00040741	523	-0.000581369	523	-0.00168814
22524	524	-0.406494	524	-0.000406494	524	-0.000580813	524	-0.00168642
22525	525	-0.409241	525	-0.000409241	525	-0.000583324	525	-0.00169227
22526	526	-0.411377	526	-0.000411377	526	-0.000587102	526	-0.00170414
22527	527	-0.411682	527	-0.000411682	527	-0.000588909	527	-0.00171718
22528	528	-0.411682	528	-0.000411682	528	-0.000588879	528	-0.00172457
22529	529	-0.409546	529	-0.000409546	529	-0.000586201	529	-0.00172136
22530	530	-0.407104	530	-0.000407104	530	-0.000582188	530	-0.00170791
22531	531	-0.406799	531	-0.000406799	531	-0.000580292	531	-0.00169185
22532	532	-0.404968	532	-0.000404968	532	-0.000578506	532	-0.00168096
22533	533	-0.40741	533	-0.00040741	533	-0.000580444	533	-0.00168039
22534	534	-0.411377	534	-0.000411377	534	-0.000586072	534	-0.00169285
22535	535	-0.411377	535	-0.000411377	535	-0.000588831	535	-0.00171235
22536	536	-0.411987	536	-0.000411987	536	-0.000589437	536	-0.00172689
22537	537	-0.409851	537	-0.000409851	537	-0.000586858	537	-0.00172715
22538	538	-0.40741	538	-0.00040741	538	-0.00058272	538	-0.00171294
22539	539	-0.404663	539	-0.000404663	539	-0.000578279	539	-0.00169179
22540	540	-0.405273	540	-0.000405273	540	-0.000577469	540	-0.00167561
22541	541	-0.406799	541	-0.000406799	541	-0.000579805	541	-0.00167382
22542	542	-0.408325	542	-0.000408325	542	-0.000582944	542	-0.00168629
22543	543	-0.411682	543	-0.000411682	543	-0.000587476	543	-0.001706
22544	544	-0.408936	544	-0.000408936	544	-0.000586493	544	-0.00172001
22545	545	-0.409851	545	-0.000409851	545	-0.000585514	545	-0.00172056
22546	546	-0.407104	546	-0.000407104	546	-0.000582474	546	-0.00170917
22547	547	-0.404358	547	-0.000404358	547	-0.000578219	547	-0.00169191
22548	548	-0.405884	548	-0.000405884	548	-0.000578116	548	-0.00167859
22549	549	-0.406189	549	-0.000406189	549	-0.000579594	549	-0.00167681
22550	550	-0.406494	550	-0.000406494	550	-0.000580801	550	-0.00168515
22551	551	-0.410461	551	-0.000410461	551	-0.000585051	551	-0.00169905
22552	552	-0.410156	552	-0.000410156	552	-0.000586904	552	-0.00171243
22553	553	-0.40802	553	-0.00040802	553	-0.000584629	553	-0.00171695
22554	554	-0.408325	554	-0.000408325	554	-0.000583054	554	-0.0017103
22555	555	-0.404053	555	-0.000404053	555	-0.000578513	555	-0.0016954
22556	556	-0.403442	556	-0.000403442	556	-0.000575679	556	-0.00167892
22557	557	-0.404663	557	-0.000404663	557	-0.000576545	557	-0.0016701
22558	558	-0.406494	558	-0.000406494	558	-0.000579709	558	-0.00167487
22559	559	-0.406799	559	-0.000406799	559	-0.000581629	559	-0.001689
22560	560	-0.410461	560	-0.000410461	560	-0.000585507	560	-0.00170497
22561	561	-0.408936	561	-0.000408936	561	-0.000585713	561	-0.00171509
22562	562	-0.407104	562	-0.000407104	562	-0.000582878	562	-0.00171343
22563	563	-0.407715	563	-0.000407715	563	-0.000581756	563	-0.00170277
22564	564	-0.403748	564	-0.000403748	564	-0.00057795	564	-0.00168885
22565	565	-0.403442	565	-0.000403442	565	-0.000575723	565	-0.00167676
22566	566	-0.406494	566	-0.000406494	566	-0.000578565	566	-0.00167377
22567	567	-0.406494	567	-0.000406494	567	-0.000580888	567	-0.0016822
22568	568	-0.409546	568	-0.000409546	568	-0.000584486	568	-0.00169774
22569	569	-0.410156	569	-0.000410156	569	-0.000586545	569	-0.00171239
22570	570	-0.407715	570	-0.000407715	570	-0.000584276	570	-0.00171687
22571	571	-0.406494	571	-0.000406494	571	-0.000581119	571	-0.00170793
22572	572	-0.404053	572	-0.000404053	572	-0.000577473	572	-0.00169063
22573	573	-0.402527	573	-0.000402527	573	-0.000574712	573	-0.00167384
22574	574	-0.404358	574	-0.000404358	574	-0.000575971	574	-0.00166683
22575	575	-0.407104	575	-0.000407104	575	-0.000580261	575	-0.00167478
22576	576	-0.408325	576	-0.000408325	576	-0.000583647	576	-0.00169316
22577	577	-0.410156	577	-0.000410156	577	-0.000586232	577	-0.00171137
22578	578	-0.409241	578	-0.000409241	578	-0.000585861	578	-0.00171967
22579	579	-0.404968	579	-0.000404968	579	-0.000580618	579	-0.00171184
22580	580	-0.403748	580	-0.000403748	580	-0.000576413	580	-0.00169148
22581	581	-0.403748	581	-0.000403748	581	-0.000575453	581	-0.00167213
22582	582	-0.402527	582	-0.000402527	582	-0.000574884	582	-0.00166429
22583	583	-0.40741	583	-0.00040741	583	-0.000579711	583	-0.00167234
22584	584	-0.40863	584	-0.00040863	584	-0.000583943	584	-0.00169193
22585	585	-0.40802	585	-0.00040802	585	-0.00058443	585	-0.00170991
22586	586	-0.409546	586	-0.000409546	586	-0.000585017	586	-0.00171673
22587	587	-0.40741	587	-0.00040741	587	-0.000583085	587	-0.00171139
22588	588	-0.404358	588	-0.000404358	588	-0.000578724	588	-0.00169722
22589	589	-0.403748	589	-0.000403748	589	-0.0005761	589	-0.00168085
22590	590	-0.404053	590	-0.000404053	590	-0.000576123	590	-0.00167087
22591	591	-0.403748	591	-0.000403748	591	-0.000576591	591	-0.0016711
22592	592	-0.406494	592	-0.000406494	592	-0.000579607	592	-0.00168035
22593	593	-0.40802	593	-0.00040802	593	-0.000582777	593	-0.00169428
22594	594	-0.408325	594	-0.000408325	594	-0.000584077	594	-0.00170626
22595	595	-0.407715	595	-0.000407715	595	-0.000583315	595	-0.00171021
22596	596	-0.405579	596	-0.000405579	596	-0.000580353	596	-0.00170362
22597	597	-0.404053	597	-0.000404053	597	-0.0005773	597	-0.00168973
22598	598	-0.404053	598	-0.000404053	598	-0.000576358	598	-0.00167689
22599	599	-0.403748	599	-0.000403748	599	-0.000576382	599	-0.0016719
22600	600	-0.406799	600	-0.000406799	600	-0.000579721	600	-0.00167783
22601	601	-0.408936	601	-0.000408936	601	-0.000583821	601	-0.0016928
22602	602	-0.407715	602	-0.000407715	602	-0.00058405	602	-0.00170724
22603	603	-0.409241	603	-0.000409241	603	-0.000584523	603	-0.00171312
22604	604	-0.40741	604	-0.00040741	604	-0.000582904	604	-0.00170899
22605	605	-0.401611	605	-0.000401611	605	-0.000576013	605	-0.00169401
22606	606	-0.403442	606	-0.000403442	606	-0.000574248	606	-0.00167496
22607	607	-0.404053	607	-0.000404053	607	-0.000575815	607	-0.0016649
22608	608	-0.404663	608	-0.000404663	608	-0.000577862	608	-0.00166999
22609	609	-0.40863	609	-0.00040863	609	-0.000582582	609	-0.00168704
22610	610	-0.410461	610	-0.000410461	610	-0.000586605	610	-0.00170758
22611	611	-0.40741	611	-0.00040741	611	-0.000584558	611	-0.00171861
22612	612	-0.406494	612	-0.000406494	612	-0.000581268	612	-0.00171268
22613	613	-0.406494	613	-0.000406494	613	-0.00057992	613	-0.00169657
22614	614	-0.402222	614	-0.000402222	614	-0.000575807	614	-0.00167988
22615	615	-0.403748	615	-0.000403748	615	-0.000575298	615	-0.00166989
22616	616	-0.405273	616	-0.000405273	616	-0.000577715	616	-0.00167116
22617	617	-0.406189	617	-0.000406189	617	-0.000580204	617	-0.00168225
22618	618	-0.408936	618	-0.000408936	618	-0.00058372	618	-0.00169767
22619	619	-0.40802	619	-0.00040802	619	-0.000584155	619	-0.00170918
22620	620	-0.406189	620	-0.000406189	620	-0.000581562	620	-0.00170934
22621	621	-0.406494	621	-0.000406494	621	-0.000580211	621	-0.00169948
22622	622	-0.402832	622	-0.000402832	622	-0.000576503	622	-0.00168528
22623	623	-0.403137	623	-0.000403137	623	-0.000575013	623	-0.00167335
22624	624	-0.404968	624	-0.000404968	624	-0.00057704	624	-0.00167055
22625	625	-0.404663	625	-0.000404663	625	-0.000578363	625	-0.00167747
22626	626	-0.407715	626	-0.000407715	626	-0.000581608	626	-0.00169005
22627	627	-0.409851	627	-0.000409851	627	-0.000585274	627	-0.00170402
22628	628	-0.40802	628	-0.00040802	628	-0.000584666	628	-0.00171273
22629	629	-0.406189	629	-0.000406189	629	-0.000581412	629	-0.00170965
22630	630	-0.404053	630	-0.000404053	630	-0.000577533	630	-0.001695
22631	631	-0.401917	631	-0.000401917	631	-0.000574052	631	-0.00167615
22632	632	-0.402222	632	-0.000402222	632	-0.000573428	632	-0.00166335
22633	633	-0.406494	633	-0.000406494	633	-0.000578342	633	-0.00166631
22634	634	-0.40741	634	-0.00040741	634	-0.000582338	634	-0.00168429
22635	635	-0.409241	635	-0.000409241	635	-0.000585101	635	-0.0017058
22636	636	-0.408936	636	-0.000408936	636	-0.000585268	636	-0.00171792
22637	637	-0.404358	637	-0.000404358	637	-0.000579987	637	-0.00171198
22638	638	-0.405273	638	-0.000405273	638	-0.000577738	638	-0.00169329
22639	639	-0.403748	639	-0.000403748	639	-0.000576417	639	-0.00167585
22640	640	-0.402222	640	-0.000402222	640	-0.000574764	640	-0.00166782
22641	641	-0.405884	641	-0.000405884	641	-0.000577834	641	-0.00167162
22642	642	-0.406494	642	-0.000406494	642	-0.000580735	642	-0.00168433
22643	643	-0.407715	643	-0.000407715	643	-0.000582777	643	-0.00169873
22644	644	-0.407104	644	-0.000407104	644	-0.000582529	644	-0.00170667
22645	645	-0.40741	645	-0.00040741	645	-0.000582097	645	-0.00170547
22646	646	-0.404968	646	-0.000404968	646	-0.000579472	646	-0.00169699
22647	647	-0.403748	647	-0.000403748	647	-0.000576828	647	-0.00168522
22648	648	-0.402527	648	-0.000402527	648	-0.000574809	648	-0.00167453
22649	649	-0.403442	649	-0.000403442	649	-0.000575299	649	-0.00166971
22650	650	-0.405884	650	-0.000405884	650	-0.000578616	650	-0.00167476
22651	651	-0.407104	651	-0.000407104	651	-0.000581651	651	-0.00168812
22652	652	-0.40802	652	-0.00040802	652	-0.000583395	652	-0.00170228
22653	653	-0.408936	653	-0.000408936	653	-0.000584461	653	-0.00171043
22654	654	-0.405884	654	-0.000405884	654	-0.000581531	654	-0.00170802
22655	655	-0.403137	655	-0.000403137	655	-0.000576747	655	-0.00169427
22656	656	-0.404053	656	-0.000404053	656	-0.00057569	656	-0.00167752
22657	657	-0.401306	657	-0.000401306	657	-0.000573706	657	-0.00166652
22658	658	-0.403748	658	-0.000403748	658	-0.000575285	658	-0.00166594
22659	659	-0.40863	659	-0.00040863	659	-0.000581673	659	-0.00167881
22660	660	-0.408325	660	-0.000408325	660	-0.00058468	660	-0.00169946
22661	661	-0.408325	661	-0.000408325	661	-0.000584601	661	-0.00171453
22662	662	-0.407104	662	-0.000407104	662	-0.000582462	662	-0.00171449
22663	663	-0.404053	663	-0.000404053	663	-0.000578171	663	-0.00169974
22664	664	-0.402527	664	-0.000402527	664	-0.000574734	664	-0.00167933
22665	665	-0.402222	665	-0.000402222	665	-0.000573646	665	-0.00166467
22666	666	-0.403442	666	-0.000403442	666	-0.00057522	666	-0.00166298
22667	667	-0.406494	667	-0.000406494	667	-0.000579517	667	-0.001675
22668	668	-0.409851	668	-0.000409851	668	-0.000584952	668	-0.00169604
22669	669	-0.40741	669	-0.00040741	669	-0.000584472	669	-0.00171315
22670	670	-0.406189	670	-0.000406189	670	-0.000581392	670	-0.00171415
22671	671	-0.405579	671	-0.000405579	671	-0.000579103	671	-0.00170023
22672	672	-0.401611	672	-0.000401611	672	-0.000574678	672	-0.00168048
22673	673	-0.403748	673	-0.000403748	673	-0.000574869	673	-0.00166693
22674	674	-0.403748	674	-0.000403748	674	-0.000576264	674	-0.00166649
22675	675	-0.404663	675	-0.000404663	675	-0.000577947	675	-0.00167644
22676	676	-0.408936	676	-0.000408936	676	-0.000582808	676	-0.00169195
22677	677	-0.407715	677	-0.000407715	677	-0.000583967	677	-0.00170589
22678	678	-0.407104	678	-0.000407104	678	-0.000582631	678	-0.00171049
22679	679	-0.406799	679	-0.000406799	679	-0.000581201	679	-0.00170438
22680	680	-0.403137	680	-0.000403137	680	-0.000577083	680	-0.0016907
22681	681	-0.401611	681	-0.000401611	681	-0.000573542	681	-0.00167462
22682	682	-0.403442	682	-0.000403442	682	-0.000574478	682	-0.00166491
22683	683	-0.404663	683	-0.000404663	683	-0.000577278	683	-0.00166819
22684	684	-0.405884	684	-0.000405884	684	-0.00057988	684	-0.00168194
22685	685	-0.40863	685	-0.00040863	685	-0.000583348	685	-0.00169855
22686	686	-0.407715	686	-0.000407715	686	-0.000583726	686	-0.00170937
22687	687	-0.405884	687	-0.000405884	687	-0.000581111	687	-0.00170819
22688	688	-0.404968	688	-0.000404968	688	-0.000578543	688	-0.00169635
22689	689	-0.401001	689	-0.000401001	689	-0.000573819	689	-0.00167904
22690	690	-0.401611	690	-0.000401611	690	-0.000572387	690	-0.00166427
22691	691	-0.404358	691	-0.000404358	691	-0.000575659	691	-0.00166185
22692	692	-0.404358	692	-0.000404358	692	-0.000578005	692	-0.00167296
22693	693	-0.408325	693	-0.000408325	693	-0.000582407	693	-0.00169136
22694	694	-0.40802	694	-0.00040802	694	-0.000584019	694	-0.0017072
22695	695	-0.405884	695	-0.000405884	695	-0.000581557	695	-0.00171079
22696	696	-0.404053	696	-0.000404053	696	-0.000577806	696	-0.0016996
22697	697	-0.401917	697	-0.000401917	697	-0.000574171	697	-0.00168027
22698	698	-0.401001	698	-0.000401001	698	-0.000572198	698	-0.00166362
22699	699	-0.403748	699	-0.000403748	699	-0.000574835	699	-0.00165991
22700	700	-0.404663	700	-0.000404663	700	-0.000577879	700	-0.00167082
22701	701	-0.406189	701	-0.000406189	701	-0.000580435	701	-0.00168823
22702	702	-0.407715	702	-0.000407715	702	-0.000582587	702	-0.00170241
22703	703	-0.405273	703	-0.000405273	703	-0.000580673	703	-0.00170574
22704	704	-0.403748	704	-0.000403748	704	-0.000577395	704	-0.00169646
22705	705	-0.401917	705	-0.000401917	705	-0.000574185	705	-0.00167998
22706	706	-0.401001	706	-0.000401001	706	-0.000572326	706	-0.00166525
22707	707	-0.400696	707	-0.000400696	707	-0.000571855	707	-0.00165869
22708	708	-0.405273	708	-0.000405273	708	-0.000576693	708	-0.00166508
22709	709	-0.404968	709	-0.000404968	709	-0.000579379	709	-0.0016812
22710	710	-0.405273	710	-0.000405273	710	-0.000579866	710	-0.00169584
22711	711	-0.40741	711	-0.00040741	711	-0.000581511	711	-0.00170227
22712	712	-0.404358	712	-0.000404358	712	-0.000579289	712	-0.00169909
22713	713	-0.403137	713	-0.000403137	713	-0.000576279	713	-0.00168836
22714	714	-0.401306	714	-0.000401306	714	-0.000573317	714	-0.0016745
22715	715	-0.400391	715	-0.000400391	715	-0.000571527	715	-0.00166305
22716	716	-0.401917	716	-0.000401917	716	-0.000572856	716	-0.00165977
22717	717	-0.404663	717	-0.000404663	717	-0.000576905	717	-0.00166819
22718	718	-0.406189	718	-0.000406189	718	-0.000580435	718	-0.00168497
22719	719	-0.406494	719	-0.000406494	719	-0.000581648	719	-0.00170028
22720	720	-0.404663	720	-0.000404663	720	-0.000579509	720	-0.00170395
22721	721	-0.402832	721	-0.000402832	721	-0.000576065	721	-0.00169347
22722	722	-0.39978	722	-0.00039978	722	-0.000571601	722	-0.00167433
22723	723	-0.39978	723	-0.00039978	723	-0.000569966	723	-0.00165717
22724	724	-0.401001	724	-0.000401001	724	-0.000571517	724	-0.00165193
22725	725	-0.402527	725	-0.000402527	725	-0.000574432	725	-0.00166082
22726	726	-0.405884	726	-0.000405884	726	-0.000579059	726	-0.00167905
22727	727	-0.405579	727	-0.000405579	727	-0.000580639	727	-0.00169635
22728	728	-0.405884	728	-0.000405884	728	-0.000580534	728	-0.00170376
22729	729	-0.402527	729	-0.000402527	729	-0.000576657	729	-0.00169702
22730	730	-0.399475	730	-0.000399475	730	-0.000571348	730	-0.00167826
22731	731	-0.400696	731	-0.000400696	731	-0.000570561	731	-0.00165918
22732	732	-0.400696	732	-0.000400696	732	-0.000571636	732	-0.00165211
22733	733	-0.401306	733	-0.000401306	733	-0.000573109	733	-0.00165892
22734	734	-0.405579	734	-0.000405579	734	-0.000577939	734	-0.00167503
22735	735	-0.406494	735	-0.000406494	735	-0.000581276	735	-0.00169314
22736	736	-0.404663	736	-0.000404663	736	-0.000580014	736	-0.00170299
22737	737	-0.404053	737	-0.000404053	737	-0.000577691	737	-0.00169894
22738	738	-0.401306	738	-0.000401306	738	-0.00057394	738	-0.0016837
22739	739	-0.398865	739	-0.000398865	739	-0.000569959	739	-0.00166482
22740	740	-0.400696	740	-0.000400696	740	-0.00057053	740	-0.00165299
22741	741	-0.402527	741	-0.000402527	741	-0.000573851	741	-0.00165601
22742	742	-0.401306	742	-0.000401306	742	-0.000574425	742	-0.00166893
22743	743	-0.406189	743	-0.000406189	743	-0.000578683	743	-0.00168402
22744	744	-0.405273	744	-0.000405273	744	-0.000580113	744	-0.00169527
22745	745	-0.403137	745	-0.000403137	745	-0.000577586	745	-0.00169671
22746	746	-0.404053	746	-0.000404053	746	-0.000576596	746	-0.00168889
22747	747	-0.400391	747	-0.000400391	747	-0.000573083	747	-0.00167611
22748	748	-0.399475	748	-0.000399475	748	-0.000570381	748	-0.00166322
22749	749	-0.400696	749	-0.000400696	749	-0.000571027	749	-0.00165638
22750	750	-0.401917	750	-0.000401917	750	-0.000573413	750	-0.00165989
22751	751	-0.404968	751	-0.000404968	751	-0.000577684	751	-0.00167345
22752	752	-0.406189	752	-0.000406189	752	-0.000580733	752	-0.00169084
22753	753	-0.404968	753	-0.000404968	753	-0.000580072	753	-0.00170148
22754	754	-0.402832	754	-0.000402832	754	-0.000576662	754	-0.00169769
22755	755	-0.39978	755	-0.00039978	755	-0.00057179	755	-0.00168031
22756	756	-0.397644	756	-0.000397644	756	-0.000567768	756	-0.00165819
22757	757	-0.400085	757	-0.000400085	757	-0.000569249	757	-0.00164544
22758	758	-0.402222	758	-0.000402222	758	-0.000573426	758	-0.00165128
22759	759	-0.404053	759	-0.000404053	759	-0.000577292	759	-0.00167143
22760	760	-0.406799	760	-0.000406799	760	-0.000581108	760	-0.00169384
22761	761	-0.405579	761	-0.000405579	761	-0.000581018	761	-0.00170622
22762	762	-0.401611	762	-0.000401611	762	-0.00057589	762	-0.00170035
22763	763	-0.403137	763	-0.000403137	763	-0.000574417	763	-0.00168238
22764	764	-0.398865	764	-0.000398865	764	-0.000570763	764	-0.00166382
22765	765	-0.39978	765	-0.00039978	765	-0.000569949	765	-0.00165331
22766	766	-0.403137	766	-0.000403137	766	-0.000573886	766	-0.00165657
22767	767	-0.402832	767	-0.000402832	767	-0.00057614	767	-0.00167067
22768	768	-0.404358	768	-0.000404358	768	-0.000577854	768	-0.0016859
22769	769	-0.405273	769	-0.000405273	769	-0.000579126	769	-0.00169469
22770	770	-0.403748	770	-0.000403748	770	-0.000577855	770	-0.00169425
22771	771	-0.402222	771	-0.000402222	771	-0.00057521	771	-0.00168569
22772	772	-0.400391	772	-0.000400391	772	-0.000572187	772	-0.00167275
22773	773	-0.398865	773	-0.000398865	773	-0.000569645	773	-0.00166018
22774	774	-0.400696	774	-0.000400696	774	-0.000570852	774	-0.00165457
22775	775	-0.402222	775	-0.000402222	775	-0.000573828	775	-0.00166018
22776	776	-0.403442	776	-0.000403442	776	-0.000576454	776	-0.00167393
22777	777	-0.405273	777	-0.000405273	777	-0.000578971	777	-0.00168838
22778	778	-0.405273	778	-0.000405273	778	-0.000579694	778	-0.00169684
22779	779	-0.401917	779	-0.000401917	779	-0.000576035	779	-0.00169378
22780	780	-0.39978	780	-0.00039978	780	-0.00057153	780	-0.00167882
22781	781	-0.400696	781	-0.000400696	781	-0.000570848	781	-0.0016618
22782	782	-0.397949	782	-0.000397949	782	-0.000569006	782	-0.00165186
22783	783	-0.401917	783	-0.000401917	783	-0.000572085	783	-0.00165406
22784	784	-0.406494	784	-0.000406494	784	-0.000579012	784	-0.00167061
22785	785	-0.404053	785	-0.000404053	785	-0.000579766	785	-0.00169149
22786	786	-0.406799	786	-0.000406799	786	-0.000580947	786	-0.00170401
22787	787	-0.404053	787	-0.000404053	787	-0.00057868	787	-0.00170202
22788	788	-0.39978	788	-0.00039978	788	-0.000572727	788	-0.00168571
22789	789	-0.400085	789	-0.000400085	789	-0.000570177	789	-0.00166432
22790	790	-0.398865	790	-0.000398865	790	-0.000569179	790	-0.00165
22791	791	-0.400696	791	-0.000400696	791	-0.00057116	791	-0.00164994
22792	792	-0.403137	792	-0.000403137	792	-0.00057506	792	-0.00166325
22793	793	-0.404968	793	-0.000404968	793	-0.000578617	793	-0.00168234
22794	794	-0.404053	794	-0.000404053	794	-0.00057867	794	-0.00169578
22795	795	-0.403137	795	-0.000403137	795	-0.000576753	795	-0.00169594
22796	796	-0.401611	796	-0.000401611	796	-0.000574081	796	-0.00168429
22797	797	-0.400085	797	-0.000400085	797	-0.000571535	797	-0.00166875
22798	798	-0.400085	798	-0.000400085	798	-0.000570807	798	-0.00165809
22799	799	-0.400085	799	-0.000400085	799	-0.000571116	799	-0.00165635
22800	800	-0.401001	800	-0.000401001	800	-0.000572426	800	-0.00166203
22801	801	-0.405884	801	-0.000405884	801	-0.000577992	801	-0.00167471
22802	802	-0.404968	802	-0.000404968	802	-0.00057998	802	-0.00169004
22803	803	-0.404358	803	-0.000404358	803	-0.000578929	803	-0.00169858
22804	804	-0.403442	804	-0.000403442	804	-0.000576816	804	-0.00169473
22805	805	-0.39917	805	-0.00039917	805	-0.000571602	805	-0.00167907
22806	806	-0.39917	806	-0.00039917	806	-0.000569139	806	-0.00166003
22807	807	-0.400696	807	-0.000400696	807	-0.000570723	807	-0.00165037
22808	808	-0.400696	808	-0.000400696	808	-0.000572373	808	-0.00165512
22809	809	-0.404053	809	-0.000404053	809	-0.000576243	809	-0.00167034
22810	810	-0.405579	810	-0.000405579	810	-0.000579575	810	-0.00168795
22811	811	-0.404358	811	-0.000404358	811	-0.000579197	811	-0.00169837
22812	812	-0.403748	812	-0.000403748	812	-0.000577397	812	-0.00169645
22813	813	-0.402832	813	-0.000402832	813	-0.00057553	813	-0.00168541
22814	814	-0.397644	814	-0.000397644	814	-0.000569761	814	-0.001669
22815	815	-0.39978	815	-0.00039978	815	-0.000569036	815	-0.00165446
22816	816	-0.402222	816	-0.000402222	816	-0.000572722	816	-0.00165241
22817	817	-0.401611	817	-0.000401611	817	-0.000574497	817	-0.00166376
22818	818	-0.405884	818	-0.000405884	818	-0.000578748	818	-0.00168163
22819	819	-0.406189	819	-0.000406189	819	-0.000581046	819	-0.0016972
22820	820	-0.402222	820	-0.000402222	820	-0.000577203	820	-0.00170007
22821	821	-0.402222	821	-0.000402222	821	-0.000574268	821	-0.00168816
22822	822	-0.39978	822	-0.00039978	822	-0.00057121	822	-0.00166955
22823	823	-0.398865	823	-0.000398865	823	-0.000569341	823	-0.00165479
22824	824	-0.401306	824	-0.000401306	824	-0.000571567	824	-0.00165215
22825	825	-0.401306	825	-0.000401306	825	-0.000573421	825	-0.00166131
22826	826	-0.403442	826	-0.000403442	826	-0.000576007	826	-0.00167547
22827	827	-0.404968	827	-0.000404968	827	-0.00057852	827	-0.00168797
22828	828	-0.403137	828	-0.000403137	828	-0.000577422	828	-0.0016929
22829	829	-0.401611	829	-0.000401611	829	-0.000574519	829	-0.00168713
22830	830	-0.39978	830	-0.00039978	830	-0.000571294	830	-0.0016732
22831	831	-0.39917	831	-0.00039917	831	-0.000569623	831	-0.00165896
22832	832	-0.399475	832	-0.000399475	832	-0.000569877	832	-0.00165233
22833	833	-0.403442	833	-0.000403442	833	-0.000574479	833	-0.00165894
22834	834	-0.403137	834	-0.000403137	834	-0.000576815	834	-0.00167486
22835	835	-0.404053	835	-0.000404053	835	-0.000577775	835	-0.00168917
22836	836	-0.405884	836	-0.000405884	836	-0.000579495	836	-0.00169577
22837	837	-0.401917	837	-0.000401917	837	-0.000576264	837	-0.00169214
22838	838	-0.401917	838	-0.000401917	838	-0.00057386	838	-0.00168062
22839	839	-0.399475	839	-0.000399475	839	-0.000570936	839	-0.00166663
22840	840	-0.398254	840	-0.000398254	840	-0.000568687	840	-0.0016553
22841	841	-0.400391	841	-0.000400391	841	-0.000570345	841	-0.00165213
22842	842	-0.402222	842	-0.000402222	842	-0.000573807	842	-0.00166012
22843	843	-0.403748	843	-0.000403748	843	-0.000576894	843	-0.00167562
22844	844	-0.405273	844	-0.000405273	844	-0.000579237	844	-0.00169067
22845	845	-0.404358	845	-0.000404358	845	-0.000578809	845	-0.00169747
22846	846	-0.401001	846	-0.000401001	846	-0.00057452	846	-0.00169088
22847	847	-0.398865	847	-0.000398865	847	-0.000569977	847	-0.00167284
22848	848	-0.399475	848	-0.000399475	848	-0.000569151	848	-0.00165486
22849	849	-0.39856	849	-0.00039856	849	-0.000569066	849	-0.00164742
22850	850	-0.402832	850	-0.000402832	850	-0.000573527	850	-0.00165524
22851	851	-0.404968	851	-0.000404968	851	-0.00057832	851	-0.00167482
22852	852	-0.403442	852	-0.000403442	852	-0.000578328	852	-0.0016928
22853	853	-0.404358	853	-0.000404358	853	-0.000577859	853	-0.00169822
22854	854	-0.400696	854	-0.000400696	854	-0.000573918	854	-0.00168855
22855	855	-0.398254	855	-0.000398254	855	-0.000569287	855	-0.00166905
22856	856	-0.39917	856	-0.00039917	856	-0.000568613	856	-0.00165182
22857	857	-0.399475	857	-0.000399475	857	-0.000569864	857	-0.00164714
22858	858	-0.401306	858	-0.000401306	858	-0.000572628	858	-0.00165635
22859	859	-0.404358	859	-0.000404358	859	-0.000576948	859	-0.00167394
22860	860	-0.403442	860	-0.000403442	860	-0.000577779	860	-0.00168941
22861	861	-0.404053	861	-0.000404053	861	-0.000577628	861	-0.00169483
22862	862	-0.403442	862	-0.000403442	862	-0.000576687	862	-0.00169014
22863	863	-0.39978	863	-0.00039978	863	-0.000572513	863	-0.00167808
22864	864	-0.398865	864	-0.000398865	864	-0.000569409	864	-0.00166307
22865	865	-0.400391	865	-0.000400391	865	-0.000570313	865	-0.00165361
22866	866	-0.401001	866	-0.000401001	866	-0.000572358	866	-0.00165579
22867	867	-0.401001	867	-0.000401001	867	-0.000573301	867	-0.00166609
22868	868	-0.406189	868	-0.000406189	868	-0.000578453	868	-0.0016803
22869	869	-0.403442	869	-0.000403442	869	-0.000578472	869	-0.00169174
22870	870	-0.402527	870	-0.000402527	870	-0.000576074	870	-0.00169283
22871	871	-0.403137	871	-0.000403137	871	-0.000575264	871	-0.0016844
22872	872	-0.398865	872	-0.000398865	872	-0.000571209	872	-0.00167101
22873	873	-0.39856	873	-0.00039856	873	-0.000568747	873	-0.00165785
22874	874	-0.400391	874	-0.000400391	874	-0.000570301	874	-0.00165211
22875	875	-0.401306	875	-0.000401306	875	-0.000572847	875	-0.00165774
22876	876	-0.405273	876	-0.000405273	876	-0.000577866	876	-0.00167368
22877	877	-0.405579	877	-0.000405579	877	-0.000580394	877	-0.00169206
22878	878	-0.403748	878	-0.000403748	878	-0.0005786	878	-0.00170079
22879	879	-0.402222	879	-0.000402222	879	-0.000575282	879	-0.00169372
22880	880	-0.397339	880	-0.000397339	880	-0.000568961	880	-0.00167294
22881	881	-0.397339	881	-0.000397339	881	-0.000566195	881	-0.00164972
22882	882	-0.39917	882	-0.00039917	882	-0.000568226	882	-0.00163921
22883	883	-0.401917	883	-0.000401917	883	-0.000572974	883	-0.001649
22884	884	-0.402832	884	-0.000402832	884	-0.000576101	884	-0.00167122
22885	885	-0.406189	885	-0.000406189	885	-0.000579926	885	-0.00169267
22886	886	-0.404663	886	-0.000404663	886	-0.00057975	886	-0.00170286
22887	887	-0.401306	887	-0.000401306	887	-0.00057518	887	-0.00169621
22888	888	-0.401306	888	-0.000401306	888	-0.000572535	888	-0.0016781
22889	889	-0.39856	889	-0.00039856	889	-0.000569553	889	-0.00165949
22890	890	-0.398254	890	-0.000398254	890	-0.000568256	890	-0.00164874
22891	891	-0.401917	891	-0.000401917	891	-0.000572017	891	-0.00165146
22892	892	-0.401917	892	-0.000401917	892	-0.000574613	892	-0.00166535
22893	893	-0.404053	893	-0.000404053	893	-0.00057719	893	-0.00168185
22894	894	-0.404663	894	-0.000404663	894	-0.000578567	894	-0.00169283
22895	895	-0.402222	895	-0.000402222	895	-0.000576192	895	-0.00169278
22896	896	-0.402527	896	-0.000402527	896	-0.000574696	896	-0.00168343
22897	897	-0.400696	897	-0.000400696	897	-0.000572671	897	-0.00167134
22898	898	-0.398254	898	-0.000398254	898	-0.000569468	898	-0.0016606
22899	899	-0.399475	899	-0.000399475	899	-0.000569387	899	-0.00165437
22900	900	-0.401917	900	-0.000401917	900	-0.00057271	900	-0.00165727
22901	901	-0.403137	901	-0.000403137	901	-0.000575914	901	-0.00166961
22902	902	-0.404968	902	-0.000404968	902	-0.000578671	902	-0.00168538
22903	903	-0.405273	903	-0.000405273	903	-0.000579674	903	-0.00169639
22904	904	-0.401917	904	-0.000401917	904	-0.00057611	904	-0.00169507
22905	905	-0.399475	905	-0.000399475	905	-0.000571275	905	-0.00167997
22906	906	-0.398865	906	-0.000398865	906	-0.000568845	906	-0.00165992
22907	907	-0.397034	907	-0.000397034	907	-0.000566983	907	-0.00164578
22908	908	-0.401917	908	-0.000401917	908	-0.000571472	908	-0.00164702
22909	909	-0.404358	909	-0.000404358	909	-0.000577102	909	-0.00166511
22910	910	-0.404053	910	-0.000404053	910	-0.000578816	910	-0.00168798
22911	911	-0.404968	911	-0.000404968	911	-0.00057911	911	-0.00170088
22912	912	-0.401306	912	-0.000401306	912	-0.000575124	912	-0.00169593
22913	913	-0.399475	913	-0.000399475	913	-0.000570857	913	-0.00167686
22914	914	-0.399475	914	-0.000399475	914	-0.000569494	914	-0.0016571
22915	915	-0.398865	915	-0.000398865	915	-0.000569318	915	-0.00164813
22916	916	-0.401001	916	-0.000401001	916	-0.000571746	916	-0.00165315
22917	917	-0.403137	917	-0.000403137	917	-0.000575365	917	-0.00166799
22918	918	-0.404968	918	-0.000404968	918	-0.000578627	918	-0.00168514
22919	919	-0.402527	919	-0.000402527	919	-0.000577061	919	-0.00169418
22920	920	-0.403442	920	-0.000403442	920	-0.000576106	920	-0.00169106
22921	921	-0.402222	921	-0.000402222	921	-0.000574777	921	-0.00168075
22922	922	-0.398865	922	-0.000398865	922	-0.000570913	922	-0.00166831
22923	923	-0.400391	923	-0.000400391	923	-0.000570544	923	-0.001659
22924	924	-0.39978	924	-0.00039978	924	-0.000570837	924	-0.00165657
22925	925	-0.401306	925	-0.000401306	925	-0.000572642	925	-0.00166162
22926	926	-0.404968	926	-0.000404968	926	-0.000577284	926	-0.00167383
22927	927	-0.404358	927	-0.000404358	927	-0.00057889	927	-0.00168794
22928	928	-0.403442	928	-0.000403442	928	-0.000577575	928	-0.00169474
22929	929	-0.402222	929	-0.000402222	929	-0.000575113	929	-0.00168938
22930	930	-0.398865	930	-0.000398865	930	-0.000570685	930	-0.00167388
22931	931	-0.399475	931	-0.000399475	931	-0.000569397	931	-0.00165766
22932	932	-0.398865	932	-0.000398865	932	-0.00056931	932	-0.00164994
22933	933	-0.400085	933	-0.000400085	933	-0.000570853	933	-0.00165344
22934	934	-0.404663	934	-0.000404663	934	-0.000576367	934	-0.00166757
22935	935	-0.404968	935	-0.000404968	935	-0.000579477	935	-0.00168631
22936	936	-0.402832	936	-0.000402832	936	-0.000577577	936	-0.0016971
22937	937	-0.402527	937	-0.000402527	937	-0.000575249	937	-0.00169269
22938	938	-0.401306	938	-0.000401306	938	-0.000573206	938	-0.00167816
22939	939	-0.397034	939	-0.000397034	939	-0.000568403	939	-0.00166097
22940	940	-0.39917	940	-0.00039917	940	-0.000568298	940	-0.00164929
22941	941	-0.401001	941	-0.000401001	941	-0.00057146	941	-0.00165037
22942	942	-0.39978	942	-0.00039978	942	-0.000572135	942	-0.00166129
22943	943	-0.404358	943	-0.000404358	943	-0.000576194	943	-0.00167571
22944	944	-0.404663	944	-0.000404663	944	-0.000578699	944	-0.00168844
22945	945	-0.400696	945	-0.000400696	945	-0.000575032	945	-0.00169124
22946	946	-0.401917	946	-0.000401917	946	-0.000573363	946	-0.0016823
22947	947	-0.39856	947	-0.00039856	947	-0.000570085	947	-0.00166712
22948	948	-0.39856	948	-0.00039856	948	-0.000568635	948	-0.00165418
22949	949	-0.400085	949	-0.000400085	949	-0.000570255	949	-0.00165092
22950	950	-0.400391	950	-0.000400391	950	-0.000571937	950	-0.00165799
22951	951	-0.404663	951	-0.000404663	951	-0.000576732	951	-0.0016726
22952	952	-0.404663	952	-0.000404663	952	-0.000579073	952	-0.00168842
22953	953	-0.402527	953	-0.000402527	953	-0.000576928	953	-0.00169525
22954	954	-0.401001	954	-0.000401001	954	-0.000573457	954	-0.0016875
22955	955	-0.39917	955	-0.00039917	955	-0.000570201	955	-0.00166996
22956	956	-0.396118	956	-0.000396118	956	-0.000566234	956	-0.00165142
22957	957	-0.397949	957	-0.000397949	957	-0.000566669	957	-0.00164127
22958	958	-0.401306	958	-0.000401306	958	-0.000571433	958	-0.00164689
22959	959	-0.401917	959	-0.000401917	959	-0.000574729	959	-0.00166513
22960	960	-0.404053	960	-0.000404053	960	-0.000577427	960	-0.00168473
22961	961	-0.404053	961	-0.000404053	961	-0.000578064	961	-0.00169537
22962	962	-0.400696	962	-0.000400696	962	-0.0005743	962	-0.0016912
22963	963	-0.400696	963	-0.000400696	963	-0.000571895	963	-0.00167616
22964	964	-0.39856	964	-0.00039856	964	-0.000569431	964	-0.00165986
22965	965	-0.396729	965	-0.000396729	965	-0.000566844	965	-0.00164864
22966	966	-0.39978	966	-0.00039978	966	-0.000569083	966	-0.00164712
22967	967	-0.402222	967	-0.000402222	967	-0.000573596	967	-0.0016578
22968	968	-0.403137	968	-0.000403137	968	-0.000576525	968	-0.00167564
22969	969	-0.403748	969	-0.000403748	969	-0.000577555	969	-0.0016901
22970	970	-0.402527	970	-0.000402527	970	-0.000576092	970	-0.00169279
22971	971	-0.39917	971	-0.00039917	971	-0.000571574	971	-0.00168148
22972	972	-0.397949	972	-0.000397949	972	-0.000568111	972	-0.00166236
22973	973	-0.397949	973	-0.000397949	973	-0.000567378	973	-0.00164713
22974	974	-0.397644	974	-0.000397644	974	-0.000567645	974	-0.00164333
22975	975	-0.402222	975	-0.000402222	975	-0.000572593	975	-0.00165348
22976	976	-0.403137	976	-0.000403137	976	-0.00057635	976	-0.00167257
22977	977	-0.403137	977	-0.000403137	977	-0.000577132	977	-0.00168893
22978	978	-0.402832	978	-0.000402832	978	-0.000576198	978	-0.0016932
22979	979	-0.400085	979	-0.000400085	979	-0.000572674	979	-0.00168363
22980	980	-0.397644	980	-0.000397644	980	-0.000568424	980	-0.00166541
22981	981	-0.398254	981	-0.000398254	981	-0.000567549	981	-0.00164938
22982	982	-0.397034	982	-0.000397034	982	-0.000567045	982	-0.0016432
22983	983	-0.399475	983	-0.000399475	983	-0.000569442	983	-0.00164844
22984	984	-0.403748	984	-0.000403748	984	-0.000575276	984	-0.00166422
22985	985	-0.401001	985	-0.000401001	985	-0.000575276	985	-0.00168092
22986	986	-0.403137	986	-0.000403137	986	-0.00057572	986	-0.00168867
22987	987	-0.402527	987	-0.000402527	987	-0.000575372	987	-0.00168607
22988	988	-0.397339	988	-0.000397339	988	-0.00056985	988	-0.00167384
22989	989	-0.397034	989	-0.000397034	989	-0.000566388	989	-0.00165624
22990	990	-0.397949	990	-0.000397949	990	-0.000566861	990	-0.00164353
22991	991	-0.397644	991	-0.000397644	991	-0.00056784	991	-0.00164285
22992	992	-0.398865	992	-0.000398865	992	-0.000569501	992	-0.00165217
22993	993	-0.403442	993	-0.000403442	993	-0.000574774	993	-0.00166758
22994	994	-0.401306	994	-0.000401306	994	-0.000575268	994	-0.00168142
22995	995	-0.401001	995	-0.000401001	995	-0.000573725	995	-0.00168526
22996	996	-0.399475	996	-0.000399475	996	-0.000571145	996	-0.00167701
22997	997	-0.395508	997	-0.000395508	997	-0.000566104	997	-0.00165991
22998	998	-0.395813	998	-0.000395813	998	-0.000564182	998	-0.00164263
22999	999	-0.397339	999	-0.000397339	999	-0.000566037	999	-0.00163603
23000	1000	-0.398254	1000	-0.000398254	1000	-0.000568603	1000	-0.00164372
23001	1001	-0.402527	1001	-0.000402527	1001	-0.000573852	1001	-0.00166213
23002	1002	-0.401917	1002	-0.000401917	1002	-0.000575595	1002	-0.00168082
23003	1003	-0.400391	1003	-0.000400391	1003	-0.000573575	1003	-0.00168765
23004	1004	-0.400391	1004	-0.000400391	1004	-0.000571878	1004	-0.0016801
23005	1005	-0.396423	1005	-0.000396423	1005	-0.000567494	1005	-0.00166339
23006	1006	-0.394592	1006	-0.000394592	1006	-0.000563569	1006	-0.00164494
23007	1007	-0.396423	1007	-0.000396423	1007	-0.000564356	1007	-0.00163429
23008	1008	-0.39917	1008	-0.00039917	1008	-0.000568705	1008	-0.00163928
23009	1009	-0.400085	1009	-0.000400085	1009	-0.000571958	1009	-0.001657
23010	1010	-0.403442	1010	-0.000403442	1010	-0.000575973	1010	-0.00167766
23011	1011	-0.401001	1011	-0.000401001	1011	-0.000574957	1011	-0.00168899
23012	1012	-0.39917	1012	-0.00039917	1012	-0.000571363	1012	-0.00168385
23013	1013	-0.398254	1013	-0.000398254	1013	-0.000568621	1013	-0.00166692
23014	1014	-0.395508	1014	-0.000395508	1014	-0.000565299	1014	-0.00164849
23015	1015	-0.396423	1015	-0.000396423	1015	-0.00056505	1015	-0.00163804
23016	1016	-0.398254	1016	-0.000398254	1016	-0.000567697	1016	-0.00164065
23017	1017	-0.397644	1017	-0.000397644	1017	-0.000568721	1017	-0.00165196
23018	1018	-0.401306	1018	-0.000401306	1018	-0.000572219	1018	-0.00166543
23019	1019	-0.401306	1019	-0.000401306	1019	-0.000573987	1019	-0.00167609
23020	1020	-0.398865	1020	-0.000398865	1020	-0.000571574	1020	-0.00167812
23021	1021	-0.39917	1021	-0.00039917	1021	-0.000569942	1021	-0.00167065
23022	1022	-0.396729	1022	-0.000396729	1022	-0.000567239	1022	-0.00165811
23023	1023	-0.394592	1023	-0.000394592	1023	-0.00056398	1023	-0.00164526
23024	1024	-0.396423	1024	-0.000396423	1024	-0.000564672	1024	-0.00163815
23025	1025	-0.39856	1025	-0.00039856	1025	-0.000568162	1025	-0.00164239
23026	1026	-0.400085	1026	-0.000400085	1026	-0.000571546	1026	-0.00165686
23027	1027	-0.402222	1027	-0.000402222	1027	-0.000574667	1027	-0.00167417
23028	1028	-0.401917	1028	-0.000401917	1028	-0.000575222	1028	-0.00168522
23029	1029	-0.397949	1029	-0.000397949	1029	-0.000570677	1029	-0.00168183
23030	1030	-0.395508	1030	-0.000395508	1030	-0.000565393	1030	-0.00166349
23031	1031	-0.394287	1031	-0.000394287	1031	-0.000562373	1031	-0.00164055
23032	1032	-0.394287	1032	-0.000394287	1032	-0.000562123	1032	-0.00162671
23033	1033	-0.398865	1033	-0.000398865	1033	-0.00056743	1033	-0.00163196
23034	1034	-0.401306	1034	-0.000401306	1034	-0.000573074	1034	-0.00165452
23035	1035	-0.401001	1035	-0.000401001	1035	-0.00057456	1035	-0.00167894
23036	1036	-0.401611	1036	-0.000401611	1036	-0.00057441	1036	-0.00168999
23037	1037	-0.397339	1037	-0.000397339	1037	-0.000569619	1037	-0.00168142
23038	1038	-0.395508	1038	-0.000395508	1038	-0.000565004	1038	-0.00165912
23039	1039	-0.396118	1039	-0.000396118	1039	-0.000564281	1039	-0.00163867
23040	1040	-0.395203	1040	-0.000395203	1040	-0.000564278	1040	-0.0016315
23041	1041	-0.397339	1041	-0.000397339	1041	-0.000566621	1041	-0.00163867
23042	1042	-0.399475	1042	-0.000399475	1042	-0.000570141	1042	-0.00165423
23043	1043	-0.399475	1043	-0.000399475	1043	-0.000571538	1043	-0.00166886
23044	1044	-0.39917	1044	-0.00039917	1044	-0.000571037	1044	-0.00167477
23045	1045	-0.400391	1045	-0.000400391	1045	-0.000571557	1045	-0.00167238
23046	1046	-0.397339	1046	-0.000397339	1046	-0.000568957	1046	-0.00166485
23047	1047	-0.395203	1047	-0.000395203	1047	-0.000565136	1047	-0.00165359
23048	1048	-0.396118	1048	-0.000396118	1048	-0.000564551	1048	-0.00164305
23049	1049	-0.395203	1049	-0.000395203	1049	-0.000564399	1049	-0.00163838
23050	1050	-0.397644	1050	-0.000397644	1050	-0.00056692	1050	-0.00164261
23051	1051	-0.401306	1051	-0.000401306	1051	-0.000572113	1051	-0.00165645
23052	1052	-0.400391	1052	-0.000400391	1052	-0.000573531	1052	-0.00167285
23053	1053	-0.400696	1053	-0.000400696	1053	-0.000573167	1053	-0.00168155
23054	1054	-0.39856	1054	-0.00039856	1054	-0.000570404	1054	-0.00167704
23055	1055	-0.394897	1055	-0.000394897	1055	-0.000565217	1055	-0.0016605
23056	1056	-0.395508	1056	-0.000395508	1056	-0.000563569	1056	-0.00164175
23057	1057	-0.395813	1057	-0.000395813	1057	-0.000564406	1057	-0.00163282
23058	1058	-0.396423	1058	-0.000396423	1058	-0.000565988	1058	-0.00163747
23059	1059	-0.401001	1059	-0.000401001	1059	-0.000571256	1059	-0.00165329
23060	1060	-0.401611	1060	-0.000401611	1060	-0.000574516	1060	-0.0016727
23061	1061	-0.39978	1061	-0.00039978	1061	-0.00057308	1061	-0.00168362
23062	1062	-0.39978	1062	-0.00039978	1062	-0.000571288	1062	-0.00168006
23063	1063	-0.397034	1063	-0.000397034	1063	-0.000567901	1063	-0.00166548
23064	1064	-0.393677	1064	-0.000393677	1064	-0.000563065	1064	-0.0016466
23065	1065	-0.396118	1065	-0.000396118	1065	-0.000563635	1065	-0.00163369
23066	1066	-0.397339	1066	-0.000397339	1066	-0.000566595	1066	-0.00163514
23067	1067	-0.397644	1067	-0.000397644	1067	-0.000568481	1067	-0.00164831
23068	1068	-0.401611	1068	-0.000401611	1068	-0.000572702	1068	-0.00166559
23069	1069	-0.400391	1069	-0.000400391	1069	-0.000573426	1069	-0.00167816
23070	1070	-0.39856	1070	-0.00039856	1070	-0.000570798	1070	-0.00167868
23071	1071	-0.397949	1071	-0.000397949	1071	-0.000568426	1071	-0.00166766
23072	1072	-0.394592	1072	-0.000394592	1072	-0.000564432	1072	-0.001651
23073	1073	-0.394897	1073	-0.000394897	1073	-0.000563069	1073	-0.00163713
23074	1074	-0.397644	1074	-0.000397644	1074	-0.000566169	1074	-0.00163519
23075	1075	-0.396729	1075	-0.000396729	1075	-0.000567479	1075	-0.00164496
23076	1076	-0.400696	1076	-0.000400696	1076	-0.00057132	1076	-0.00166032
23077	1077	-0.401001	1077	-0.000401001	1077	-0.000573511	1077	-0.0016741
23078	1078	-0.398865	1078	-0.000398865	1078	-0.000571554	1078	-0.00167858
23079	1079	-0.398254	1079	-0.000398254	1079	-0.000569153	1079	-0.00167128
23080	1080	-0.396729	1080	-0.000396729	1080	-0.000566779	1080	-0.00165736
23081	1081	-0.394287	1081	-0.000394287	1081	-0.000563632	1081	-0.00164346
23082	1082	-0.395203	1082	-0.000395203	1082	-0.00056338	1082	-0.00163546
23083	1083	-0.396423	1083	-0.000396423	1083	-0.000565364	1083	-0.00163712
23084	1084	-0.39856	1084	-0.00039856	1084	-0.000568745	1084	-0.00164816
23085	1085	-0.401306	1085	-0.000401306	1085	-0.00057291	1085	-0.00166466
23086	1086	-0.401001	1086	-0.000401001	1086	-0.000574082	1086	-0.00167865
23087	1087	-0.397339	1087	-0.000397339	1087	-0.000569904	1087	-0.00167949
23088	1088	-0.397339	1088	-0.000397339	1088	-0.000567098	1088	-0.00166602
23089	1089	-0.393677	1089	-0.000393677	1089	-0.000562993	1089	-0.00164614
23090	1090	-0.393066	1090	-0.000393066	1090	-0.000560774	1090	-0.00162999
23091	1091	-0.397644	1091	-0.000397644	1091	-0.000565232	1091	-0.00162852
23092	1092	-0.397339	1092	-0.000397339	1092	-0.000568202	1092	-0.00164259
23093	1093	-0.399475	1093	-0.000399475	1093	-0.000570797	1093	-0.001662
23094	1094	-0.401306	1094	-0.000401306	1094	-0.000573298	1094	-0.00167647
23095	1095	-0.398865	1095	-0.000398865	1095	-0.00057158	1095	-0.00167941
23096	1096	-0.395813	1096	-0.000395813	1096	-0.000566789	1096	-0.00166842
23097	1097	-0.394287	1097	-0.000394287	1097	-0.000562934	1097	-0.00164866
23098	1098	-0.394592	1098	-0.000394592	1098	-0.000562355	1098	-0.00163228
23099	1099	-0.394592	1099	-0.000394592	1099	-0.00056313	1099	-0.00162839
23100	1100	-0.397949	1100	-0.000397949	1100	-0.000567113	1100	-0.0016387
23101	1101	-0.39917	1101	-0.00039917	1101	-0.000570459	1101	-0.00165681
23102	1102	-0.400085	1102	-0.000400085	1102	-0.000572193	1102	-0.0016725
23103	1103	-0.39917	1103	-0.00039917	1103	-0.000571331	1103	-0.00167764
23104	1104	-0.396423	1104	-0.000396423	1104	-0.000567572	1104	-0.00166936
23105	1105	-0.394592	1105	-0.000394592	1105	-0.000563774	1105	-0.00165196
23106	1106	-0.394897	1106	-0.000394897	1106	-0.000562928	1106	-0.00163624
23107	1107	-0.393982	1107	-0.000393982	1107	-0.000562615	1107	-0.00163026
23108	1108	-0.396423	1108	-0.000396423	1108	-0.000565117	1108	-0.00163579
23109	1109	-0.399475	1109	-0.000399475	1109	-0.000569736	1109	-0.0016506
23110	1110	-0.397949	1110	-0.000397949	1110	-0.000570209	1110	-0.00166567
23111	1111	-0.399475	1111	-0.000399475	1111	-0.000570675	1111	-0.00167266
23112	1112	-0.397339	1112	-0.000397339	1112	-0.000568677	1112	-0.00166888
23113	1113	-0.394287	1113	-0.000394287	1113	-0.000564311	1113	-0.00165573
23114	1114	-0.393982	1114	-0.000393982	1114	-0.000562009	1114	-0.00163972
23115	1115	-0.394287	1115	-0.000394287	1115	-0.000562222	1115	-0.00163011
23116	1116	-0.393372	1116	-0.000393372	1116	-0.000562101	1116	-0.00163019
23117	1117	-0.397339	1117	-0.000397339	1117	-0.000565934	1117	-0.00163942
23118	1118	-0.399475	1118	-0.000399475	1118	-0.000570367	1118	-0.0016552
23119	1119	-0.397949	1119	-0.000397949	1119	-0.000570345	1119	-0.00166883
23120	1120	-0.397644	1120	-0.000397644	1120	-0.000568741	1120	-0.00167142
23121	1121	-0.396729	1121	-0.000396729	1121	-0.000566886	1121	-0.00166262
23122	1122	-0.391846	1122	-0.000391846	1122	-0.000561374	1122	-0.00164598
23123	1123	-0.393677	1123	-0.000393677	1123	-0.000560491	1123	-0.00163024
23124	1124	-0.393982	1124	-0.000393982	1124	-0.000561873	1124	-0.00162498
23125	1125	-0.395508	1125	-0.000395508	1125	-0.000564471	1125	-0.00163283
23126	1126	-0.39978	1126	-0.00039978	1126	-0.000569875	1126	-0.00165068
23127	1127	-0.39917	1127	-0.00039917	1127	-0.0005717	1127	-0.00166907
23128	1128	-0.397949	1128	-0.000397949	1128	-0.000569988	1128	-0.00167637
23129	1129	-0.395813	1129	-0.000395813	1129	-0.000566313	1129	-0.00166768
23130	1130	-0.393372	1130	-0.000393372	1130	-0.0005622	1130	-0.00164823
23131	1131	-0.393372	1131	-0.000393372	1131	-0.000560839	1131	-0.00163033
23132	1132	-0.394897	1132	-0.000394897	1132	-0.000562754	1132	-0.00162535
23133	1133	-0.395203	1133	-0.000395203	1133	-0.000564585	1133	-0.00163412
23134	1134	-0.397949	1134	-0.000397949	1134	-0.000567855	1134	-0.00164973
23135	1135	-0.399475	1135	-0.000399475	1135	-0.00057078	1135	-0.00166461
23136	1136	-0.398254	1136	-0.000398254	1136	-0.000570336	1136	-0.001672
23137	1137	-0.397034	1137	-0.000397034	1137	-0.000568006	1137	-0.00166833
23138	1138	-0.395813	1138	-0.000395813	1138	-0.000565539	1138	-0.0016563
23139	1139	-0.392761	1139	-0.000392761	1139	-0.000561707	1139	-0.00164117
23140	1140	-0.393066	1140	-0.000393066	1140	-0.000560467	1140	-0.00162938
23141	1141	-0.396423	1141	-0.000396423	1141	-0.000564204	1141	-0.00162916
23142	1142	-0.394897	1142	-0.000394897	1142	-0.000565242	1142	-0.00163971
23143	1143	-0.398865	1143	-0.000398865	1143	-0.000568739	1143	-0.00165445
23144	1144	-0.400085	1144	-0.000400085	1144	-0.000571721	1144	-0.00166766
23145	1145	-0.397034	1145	-0.000397034	1145	-0.000569415	1145	-0.00167224
23146	1146	-0.397644	1146	-0.000397644	1146	-0.0005678	1146	-0.00166601
23147	1147	-0.393982	1147	-0.000393982	1147	-0.000563854	1147	-0.00165193
23148	1148	-0.392151	1148	-0.000392151	1148	-0.000560163	1148	-0.00163549
23149	1149	-0.394897	1149	-0.000394897	1149	-0.000561876	1149	-0.00162645
23150	1150	-0.395813	1150	-0.000395813	1150	-0.000564873	1150	-0.00163139
23151	1151	-0.39917	1151	-0.00039917	1151	-0.000569501	1151	-0.00164858
23152	1152	-0.400391	1152	-0.000400391	1152	-0.000572584	1152	-0.0016687
23153	1153	-0.398865	1153	-0.000398865	1153	-0.000571534	1153	-0.00167933
23154	1154	-0.395203	1154	-0.000395203	1154	-0.000566359	1154	-0.00167197
23155	1155	-0.393372	1155	-0.000393372	1155	-0.000561779	1155	-0.0016502
23156	1156	-0.392151	1156	-0.000392151	1156	-0.000559357	1156	-0.0016277
23157	1157	-0.392456	1157	-0.000392456	1157	-0.000559561	1157	-0.00161736
23158	1158	-0.396423	1158	-0.000396423	1158	-0.00056435	1158	-0.00162529
23159	1159	-0.397949	1159	-0.000397949	1159	-0.000568643	1159	-0.0016464
23160	1160	-0.39978	1160	-0.00039978	1160	-0.000571618	1160	-0.00166827
23161	1161	-0.39978	1161	-0.00039978	1161	-0.000572128	1161	-0.00167976
23162	1162	-0.395203	1162	-0.000395203	1162	-0.00056699	1162	-0.00167372
23163	1163	-0.395203	1163	-0.000395203	1163	-0.00056381	1163	-0.00165449
23164	1164	-0.393982	1164	-0.000393982	1164	-0.000562203	1164	-0.00163539
23165	1165	-0.391846	1165	-0.000391846	1165	-0.000560041	1165	-0.00162515
23166	1166	-0.395203	1166	-0.000395203	1166	-0.000562588	1166	-0.00162697
23167	1167	-0.396729	1167	-0.000396729	1167	-0.000566244	1167	-0.00163942
23168	1168	-0.397034	1168	-0.000397034	1168	-0.000567968	1168	-0.00165496
23169	1169	-0.398254	1169	-0.000398254	1169	-0.000569144	1169	-0.00166538
23170	1170	-0.397034	1170	-0.000397034	1170	-0.000568119	1170	-0.00166629
23171	1171	-0.394592	1171	-0.000394592	1171	-0.00056473	1171	-0.00165735
23172	1172	-0.393677	1172	-0.000393677	1172	-0.000562114	1172	-0.00164317
23173	1173	-0.393372	1173	-0.000393372	1173	-0.000561247	1173	-0.00163166
23174	1174	-0.392151	1174	-0.000392151	1174	-0.000560274	1174	-0.00162713
23175	1175	-0.396118	1175	-0.000396118	1175	-0.000563918	1175	-0.00163215
23176	1176	-0.399475	1176	-0.000399475	1176	-0.000569707	1176	-0.00164784
23177	1177	-0.397949	1177	-0.000397949	1177	-0.00057054	1177	-0.00166575
23178	1178	-0.398865	1178	-0.000398865	1178	-0.000570269	1178	-0.00167448
23179	1179	-0.396423	1179	-0.000396423	1179	-0.000567425	1179	-0.00166894
23180	1180	-0.392456	1180	-0.000392456	1180	-0.000561859	1180	-0.00165109
23181	1181	-0.393066	1181	-0.000393066	1181	-0.00056001	1181	-0.00163125
23182	1182	-0.392456	1182	-0.000392456	1182	-0.000559923	1182	-0.00162085
23183	1183	-0.393982	1183	-0.000393982	1183	-0.000561934	1183	-0.00162437
23184	1184	-0.39917	1184	-0.00039917	1184	-0.000568333	1184	-0.00164134
23185	1185	-0.39856	1185	-0.00039856	1185	-0.000570916	1185	-0.0016629
23186	1186	-0.39856	1186	-0.00039856	1186	-0.000570584	1186	-0.00167584
23187	1187	-0.396423	1187	-0.000396423	1187	-0.000567502	1187	-0.00167227
23188	1188	-0.393677	1188	-0.000393677	1188	-0.000563034	1188	-0.00165464
23189	1189	-0.392151	1189	-0.000392151	1189	-0.000559766	1189	-0.0016334
23190	1190	-0.393372	1190	-0.000393372	1190	-0.000560354	1190	-0.00162138
23191	1191	-0.393677	1191	-0.000393677	1191	-0.000561954	1191	-0.00162399
23192	1192	-0.395813	1192	-0.000395813	1192	-0.000564863	1192	-0.00163734
23193	1193	-0.399475	1193	-0.000399475	1193	-0.000569778	1193	-0.00165531
23194	1194	-0.396423	1194	-0.000396423	1194	-0.000568782	1194	-0.00166773
23195	1195	-0.396118	1195	-0.000396118	1195	-0.000566464	1195	-0.00166672
23196	1196	-0.396118	1196	-0.000396118	1196	-0.000565385	1196	-0.00165549
23197	1197	-0.391541	1197	-0.000391541	1197	-0.000560844	1197	-0.00164025
23198	1198	-0.392456	1198	-0.000392456	1198	-0.000559392	1198	-0.00162753
23199	1199	-0.393982	1199	-0.000393982	1199	-0.000561379	1199	-0.00162432
23200	1200	-0.393982	1200	-0.000393982	1200	-0.000562972	1200	-0.00163158
23201	1201	-0.397949	1201	-0.000397949	1201	-0.000567303	1201	-0.00164605
23202	1202	-0.398865	1202	-0.000398865	1202	-0.000570312	1202	-0.00166189
23203	1203	-0.396423	1203	-0.000396423	1203	-0.000568389	1203	-0.0016695
23204	1204	-0.395813	1204	-0.000395813	1204	-0.000565772	1204	-0.00166367
23205	1205	-0.393982	1205	-0.000393982	1205	-0.000562955	1205	-0.0016486
23206	1206	-0.391846	1206	-0.000391846	1206	-0.000559916	1206	-0.0016326
23207	1207	-0.392456	1207	-0.000392456	1207	-0.000559549	1207	-0.00162337
23208	1208	-0.393677	1208	-0.000393677	1208	-0.000561436	1208	-0.00162496
23209	1209	-0.396423	1209	-0.000396423	1209	-0.000565401	1209	-0.00163701
23210	1210	-0.399475	1210	-0.000399475	1210	-0.000570245	1210	-0.00165555
23211	1211	-0.397034	1211	-0.000397034	1211	-0.000569513	1211	-0.00166963
23212	1212	-0.393982	1212	-0.000393982	1212	-0.000564623	1212	-0.00166716
23213	1213	-0.394287	1213	-0.000394287	1213	-0.000562256	1213	-0.00165007
23214	1214	-0.39093	1214	-0.00039093	1214	-0.000558921	1214	-0.00163003
23215	1215	-0.391235	1215	-0.000391235	1215	-0.000557944	1215	-0.0016179
23216	1216	-0.394897	1216	-0.000394897	1216	-0.000561997	1216	-0.00162081
23217	1217	-0.394897	1217	-0.000394897	1217	-0.000564672	1217	-0.00163594
23218	1218	-0.397949	1218	-0.000397949	1218	-0.000568126	1218	-0.0016543
23219	1219	-0.39856	1219	-0.00039856	1219	-0.00057	1219	-0.00166747
23220	1220	-0.395813	1220	-0.000395813	1220	-0.000567356	1220	-0.00166868
23221	1221	-0.393677	1221	-0.000393677	1221	-0.000563117	1221	-0.00165634
23222	1222	-0.392761	1222	-0.000392761	1222	-0.000560467	1222	-0.00163773
23223	1223	-0.391541	1223	-0.000391541	1223	-0.000558913	1223	-0.00162341
23224	1224	-0.393066	1224	-0.000393066	1224	-0.000560289	1224	-0.0016207
23225	1225	-0.395508	1225	-0.000395508	1225	-0.000563994	1225	-0.00163081
23226	1226	-0.397034	1226	-0.000397034	1226	-0.000567307	1226	-0.00164802
23227	1227	-0.397339	1227	-0.000397339	1227	-0.000568492	1227	-0.00166246
23228	1228	-0.397034	1228	-0.000397034	1228	-0.000567925	1228	-0.00166679
23229	1229	-0.393372	1229	-0.000393372	1229	-0.000563585	1229	-0.001658
23230	1230	-0.392456	1230	-0.000392456	1230	-0.000560273	1230	-0.00164066
23231	1231	-0.392456	1231	-0.000392456	1231	-0.000559578	1231	-0.00162572
23232	1232	-0.391235	1232	-0.000391235	1232	-0.000558907	1232	-0.0016203
23233	1233	-0.394592	1233	-0.000394592	1233	-0.00056207	1233	-0.00162629
23234	1234	-0.396423	1234	-0.000396423	1234	-0.000565961	1234	-0.00164094
23235	1235	-0.397644	1235	-0.000397644	1235	-0.000568561	1235	-0.00165729
23236	1236	-0.396729	1236	-0.000396729	1236	-0.000568051	1236	-0.00166622
23237	1237	-0.395203	1237	-0.000395203	1237	-0.000565471	1237	-0.00166247
23238	1238	-0.392151	1238	-0.000392151	1238	-0.000561044	1238	-0.00164731
23239	1239	-0.391541	1239	-0.000391541	1239	-0.000558571	1239	-0.00162916
23240	1240	-0.390625	1240	-0.000390625	1240	-0.000557479	1240	-0.00161746
23241	1241	-0.392761	1241	-0.000392761	1241	-0.000559688	1241	-0.00161804
23242	1242	-0.394592	1242	-0.000394592	1242	-0.000563139	1242	-0.00163019
23243	1243	-0.395813	1243	-0.000395813	1243	-0.000565756	1243	-0.00164671
23244	1244	-0.397034	1244	-0.000397034	1244	-0.00056752	1244	-0.00165932
23245	1245	-0.395508	1245	-0.000395508	1245	-0.000566276	1245	-0.00166213
23246	1246	-0.393066	1246	-0.000393066	1246	-0.000562588	1246	-0.00165324
23247	1247	-0.389099	1247	-0.000389099	1247	-0.000556806	1247	-0.00163453
23248	1248	-0.391846	1248	-0.000391846	1248	-0.000557211	1248	-0.00161742
23249	1249	-0.39093	1249	-0.00039093	1249	-0.000558211	1249	-0.00161296
23250	1250	-0.393372	1250	-0.000393372	1250	-0.000561125	1250	-0.00162269
23251	1251	-0.397644	1251	-0.000397644	1251	-0.000566827	1251	-0.00164209
23252	1252	-0.396118	1252	-0.000396118	1252	-0.00056782	1252	-0.00166022
23253	1253	-0.394897	1253	-0.000394897	1253	-0.000565531	1253	-0.00166526
23254	1254	-0.394592	1254	-0.000394592	1254	-0.000563588	1254	-0.00165579
23255	1255	-0.390625	1255	-0.000390625	1255	-0.000559138	1255	-0.00163803
23256	1256	-0.390015	1256	-0.000390015	1256	-0.000556466	1256	-0.00162088
23257	1257	-0.391235	1257	-0.000391235	1257	-0.0005574	1257	-0.00161319
23258	1258	-0.393066	1258	-0.000393066	1258	-0.000560557	1258	-0.00161926
23259	1259	-0.396423	1259	-0.000396423	1259	-0.000565506	1259	-0.00163688
23260	1260	-0.395508	1260	-0.000395508	1260	-0.000566595	1260	-0.00165516
23261	1261	-0.395203	1261	-0.000395203	1261	-0.000565498	1261	-0.00166232
23262	1262	-0.394287	1262	-0.000394287	1262	-0.000563618	1262	-0.00165573
23263	1263	-0.392151	1263	-0.000392151	1263	-0.000560692	1263	-0.00164127
23264	1264	-0.390015	1264	-0.000390015	1264	-0.000557374	1264	-0.00162611
23265	1265	-0.391846	1265	-0.000391846	1265	-0.000558096	1265	-0.00161789
23266	1266	-0.392761	1266	-0.000392761	1266	-0.000560399	1266	-0.00162111
23267	1267	-0.392456	1267	-0.000392456	1267	-0.000561244	1267	-0.00163161
23268	1268	-0.397034	1268	-0.000397034	1268	-0.000565652	1268	-0.00164471
23269	1269	-0.397034	1269	-0.000397034	1269	-0.000568008	1269	-0.0016568
23270	1270	-0.393677	1270	-0.000393677	1270	-0.000564763	1270	-0.00166016
23271	1271	-0.394287	1271	-0.000394287	1271	-0.000562775	1271	-0.00165197
23272	1272	-0.391235	1272	-0.000391235	1272	-0.000559491	1272	-0.00163686
23273	1273	-0.389099	1273	-0.000389099	1273	-0.000555994	1273	-0.00162142
23274	1274	-0.391846	1274	-0.000391846	1274	-0.00055763	1274	-0.00161418
23275	1275	-0.392761	1275	-0.000392761	1275	-0.000560525	1275	-0.00161995
23276	1276	-0.395508	1276	-0.000395508	1276	-0.000564505	1276	-0.00163607
23277	1277	-0.398254	1277	-0.000398254	1277	-0.00056876	1277	-0.00165541
23278	1278	-0.396118	1278	-0.000396118	1278	-0.00056798	1278	-0.00166721
23279	1279	-0.392456	1279	-0.000392456	1279	-0.000562624	1279	-0.00166166
23280	1280	-0.389709	1280	-0.000389709	1280	-0.000556943	1280	-0.0016395
23281	1281	-0.389099	1281	-0.000389099	1281	-0.000554535	1281	-0.00161452
23282	1282	-0.39032	1282	-0.00039032	1282	-0.000555982	1282	-0.00160331
23283	1283	-0.394287	1283	-0.000394287	1283	-0.000561501	1283	-0.00161384
23284	1284	-0.393677	1284	-0.000393677	1284	-0.000563728	1284	-0.0016366
23285	1285	-0.395813	1285	-0.000395813	1285	-0.000565577	1285	-0.00165545
23286	1286	-0.395508	1286	-0.000395508	1286	-0.000565718	1286	-0.00166143
23287	1287	-0.392456	1287	-0.000392456	1287	-0.000562212	1287	-0.00165353
23288	1288	-0.392151	1288	-0.000392151	1288	-0.000559798	1288	-0.00163814
23289	1289	-0.390015	1289	-0.000390015	1289	-0.000557255	1289	-0.00162349
23290	1290	-0.388489	1290	-0.000388489	1290	-0.000554928	1290	-0.00161391
23291	1291	-0.392151	1291	-0.000392151	1291	-0.000557955	1291	-0.00161387
23292	1292	-0.394287	1292	-0.000394287	1292	-0.000562551	1292	-0.00162591
23293	1293	-0.393677	1293	-0.000393677	1293	-0.000563776	1293	-0.00164276
23294	1294	-0.394592	1294	-0.000394592	1294	-0.00056408	1294	-0.0016533
23295	1295	-0.393677	1295	-0.000393677	1295	-0.000562989	1295	-0.00165239
23296	1296	-0.391846	1296	-0.000391846	1296	-0.000560427	1296	-0.00164236
23297	1297	-0.390015	1297	-0.000390015	1297	-0.0005574	1297	-0.00162872
23298	1298	-0.39093	1298	-0.00039093	1298	-0.000557272	1298	-0.00161892
23299	1299	-0.389404	1299	-0.000389404	1299	-0.000556549	1299	-0.00161625
23300	1300	-0.392761	1300	-0.000392761	1300	-0.000559516	1300	-0.00162162
23301	1301	-0.394592	1301	-0.000394592	1301	-0.000563307	1301	-0.00163408
23302	1302	-0.394287	1302	-0.000394287	1302	-0.000564379	1302	-0.00164726
23303	1303	-0.395203	1303	-0.000395203	1303	-0.000564828	1303	-0.00165418
23304	1304	-0.392456	1304	-0.000392456	1304	-0.000562034	1304	-0.0016506
23305	1305	-0.389404	1305	-0.000389404	1305	-0.000557205	1305	-0.00163639
23306	1306	-0.390015	1306	-0.000390015	1306	-0.000555776	1306	-0.00161957
23307	1307	-0.388489	1307	-0.000388489	1307	-0.000554808	1307	-0.00160946
23308	1308	-0.391235	1308	-0.000391235	1308	-0.000557397	1308	-0.00161153
23309	1309	-0.395508	1309	-0.000395508	1309	-0.000563478	1309	-0.0016271
23310	1310	-0.394592	1310	-0.000394592	1310	-0.000565399	1310	-0.00164747
23311	1311	-0.394897	1311	-0.000394897	1311	-0.000565074	1311	-0.0016594
23312	1312	-0.393066	1312	-0.000393066	1312	-0.000562494	1312	-0.00165588
23313	1313	-0.389099	1313	-0.000389099	1313	-0.000557099	1313	-0.00163842
23314	1314	-0.388184	1314	-0.000388184	1314	-0.000553749	1314	-0.00161657
23315	1315	-0.389099	1315	-0.000389099	1315	-0.000554252	1315	-0.0016035
23316	1316	-0.389709	1316	-0.000389709	1316	-0.000556131	1316	-0.00160581
23317	1317	-0.392151	1317	-0.000392151	1317	-0.000559535	1317	-0.00162027
23318	1318	-0.395203	1318	-0.000395203	1318	-0.000564051	1318	-0.00163948
23319	1319	-0.392151	1319	-0.000392151	1319	-0.000562676	1319	-0.0016517
23320	1320	-0.393066	1320	-0.000393066	1320	-0.00056147	1320	-0.00165047
23321	1321	-0.391846	1321	-0.000391846	1321	-0.000559938	1321	-0.00163966
23322	1322	-0.387573	1322	-0.000387573	1322	-0.00055511	1322	-0.00162456
23323	1323	-0.388489	1323	-0.000388489	1323	-0.000553622	1323	-0.00161122
23324	1324	-0.390015	1324	-0.000390015	1324	-0.00055567	1324	-0.0016073
23325	1325	-0.389709	1325	-0.000389709	1325	-0.000557004	1325	-0.00161414
23326	1326	-0.393372	1326	-0.000393372	1326	-0.00056086	1326	-0.00162797
23327	1327	-0.393982	1327	-0.000393982	1327	-0.000563358	1327	-0.00164246
23328	1328	-0.391846	1328	-0.000391846	1328	-0.000561578	1328	-0.00164883
23329	1329	-0.391235	1329	-0.000391235	1329	-0.000559192	1329	-0.00164296
23330	1330	-0.387268	1330	-0.000387268	1330	-0.000554334	1330	-0.00162681
23331	1331	-0.386963	1331	-0.000386963	1331	-0.000551854	1331	-0.00160868
23332	1332	-0.387573	1332	-0.000387573	1332	-0.00055241	1332	-0.00159911
23333	1333	-0.387878	1333	-0.000387878	1333	-0.000553762	1333	-0.00160218
23334	1334	-0.391541	1334	-0.000391541	1334	-0.000558062	1334	-0.00161585
23335	1335	-0.394592	1335	-0.000394592	1335	-0.000563258	1335	-0.00163536
23336	1336	-0.391846	1336	-0.000391846	1336	-0.00056233	1336	-0.0016496
23337	1337	-0.390015	1337	-0.000390015	1337	-0.000558445	1337	-0.00164772
23338	1338	-0.388794	1338	-0.000388794	1338	-0.000555201	1338	-0.00163103
23339	1339	-0.386047	1339	-0.000386047	1339	-0.000551667	1339	-0.00161022
23340	1340	-0.385437	1340	-0.000385437	1340	-0.000549912	1340	-0.00159594
23341	1341	-0.389099	1341	-0.000389099	1341	-0.000553564	1341	-0.00159627
23342	1342	-0.389099	1342	-0.000389099	1342	-0.000556227	1342	-0.00160986
23343	1343	-0.392761	1343	-0.000392761	1343	-0.000560402	1343	-0.00162898
23344	1344	-0.392761	1344	-0.000392761	1344	-0.000562092	1344	-0.00164413
23345	1345	-0.388489	1345	-0.000388489	1345	-0.000557607	1345	-0.00164482
23346	1346	-0.388184	1346	-0.000388184	1346	-0.000554166	1346	-0.00162998
23347	1347	-0.386963	1347	-0.000386963	1347	-0.000552215	1347	-0.00161053
23348	1348	-0.385132	1348	-0.000385132	1348	-0.000550231	1348	-0.00159747
23349	1349	-0.387268	1349	-0.000387268	1349	-0.000551762	1349	-0.00159624
23350	1350	-0.387878	1350	-0.000387878	1350	-0.000553851	1350	-0.00160517
23351	1351	-0.389709	1351	-0.000389709	1351	-0.00055647	1351	-0.00161843
23352	1352	-0.39032	1352	-0.00039032	1352	-0.000558021	1352	-0.00162955
23353	1353	-0.39032	1353	-0.00039032	1353	-0.000558176	1353	-0.00163423
23354	1354	-0.386963	1354	-0.000386963	1354	-0.000554461	1354	-0.00162902
23355	1355	-0.385437	1355	-0.000385437	1355	-0.000550698	1355	-0.00161477
23356	1356	-0.384827	1356	-0.000384827	1356	-0.000548945	1356	-0.00159913
23357	1357	-0.382996	1357	-0.000382996	1357	-0.000547171	1357	-0.00158925
23358	1358	-0.387268	1358	-0.000387268	1358	-0.000550905	1358	-0.00159121
23359	1359	-0.388184	1359	-0.000388184	1359	-0.000554538	1359	-0.00160498
23360	1360	-0.388794	1360	-0.000388794	1360	-0.000556209	1360	-0.00162177
23361	1361	-0.389709	1361	-0.000389709	1361	-0.000557056	1361	-0.00163192
23362	1362	-0.386353	1362	-0.000386353	1362	-0.000553716	1362	-0.00162917
23363	1363	-0.383301	1363	-0.000383301	1363	-0.000548447	1363	-0.00161319
23364	1364	-0.382385	1364	-0.000382385	1364	-0.000545391	1364	-0.00159229
23365	1365	-0.379944	1365	-0.000379944	1365	-0.000542675	1365	-0.00157632
23366	1366	-0.383301	1366	-0.000383301	1366	-0.000545316	1366	-0.00157364
23367	1367	-0.384827	1367	-0.000384827	1367	-0.000549188	1367	-0.00158581
23368	1368	-0.386353	1368	-0.000386353	1368	-0.000552232	1368	-0.00160513
23369	1369	-0.386047	1369	-0.000386047	1369	-0.0005526	1369	-0.00161926
23370	1370	-0.385742	1370	-0.000385742	1370	-0.000551629	1370	-0.0016209
23371	1371	-0.382385	1371	-0.000382385	1371	-0.000547592	1371	-0.00160979
23372	1372	-0.377808	1372	-0.000377808	1372	-0.000540915	1372	-0.00158883
23373	1373	-0.38147	1373	-0.00038147	1373	-0.000541808	1373	-0.00157068
23374	1374	-0.379944	1374	-0.000379944	1374	-0.000542746	1374	-0.00156662
23375	1375	-0.382385	1375	-0.000382385	1375	-0.000545481	1375	-0.00157719
23376	1376	-0.386047	1376	-0.000386047	1376	-0.000550484	1376	-0.00159622
23377	1377	-0.383301	1377	-0.000383301	1377	-0.000549898	1377	-0.00161134
23378	1378	-0.382996	1378	-0.000382996	1378	-0.000547795	1378	-0.00161264
23379	1379	-0.381775	1379	-0.000381775	1379	-0.000545504	1379	-0.00160112
23380	1380	-0.378418	1380	-0.000378418	1380	-0.000541405	1380	-0.00158388
23381	1381	-0.379028	1381	-0.000379028	1381	-0.000540261	1381	-0.00157006
23382	1382	-0.379639	1382	-0.000379639	1382	-0.000541386	1382	-0.00156659
23383	1383	-0.379333	1383	-0.000379333	1383	-0.000542075	1383	-0.00157258
23384	1384	-0.383606	1384	-0.000383606	1384	-0.000546429	1384	-0.00158498
23385	1385	-0.382385	1385	-0.000382385	1385	-0.000547576	1385	-0.00159771
23386	1386	-0.38147	1386	-0.00038147	1386	-0.000546076	1386	-0.00160269
23387	1387	-0.38147	1387	-0.00038147	1387	-0.000544858	1387	-0.00159767
23388	1388	-0.377808	1388	-0.000377808	1388	-0.000540912	1388	-0.0015851
23389	1389	-0.375061	1389	-0.000375061	1389	-0.000536191	1389	-0.00156849
23390	1390	-0.376587	1390	-0.000376587	1390	-0.000536075	1390	-0.0015557
23391	1391	-0.376892	1391	-0.000376892	1391	-0.000537681	1391	-0.00155417
23392	1392	-0.378418	1392	-0.000378418	1392	-0.000540188	1392	-0.00156413
23393	1393	-0.38147	1393	-0.00038147	1393	-0.000544254	1393	-0.00158044
23394	1394	-0.380859	1394	-0.000380859	1394	-0.000545314	1394	-0.00159437
23395	1395	-0.378418	1395	-0.000378418	1395	-0.00054232	1395	-0.00159643
23396	1396	-0.378723	1396	-0.000378723	1396	-0.000540551	1396	-0.00158628
23397	1397	-0.374146	1397	-0.000374146	1397	-0.000535798	1397	-0.00156925
23398	1398	-0.373535	1398	-0.000373535	1398	-0.000532896	1398	-0.00155263
23399	1399	-0.377197	1399	-0.000377197	1399	-0.000536224	1399	-0.00154716
23400	1400	-0.376282	1400	-0.000376282	1400	-0.000538115	1400	-0.00155581
23401	1401	-0.378723	1401	-0.000378723	1401	-0.000540706	1401	-0.0015716
23402	1402	-0.380249	1402	-0.000380249	1402	-0.000543212	1402	-0.0015857
23403	1403	-0.377197	1403	-0.000377197	1403	-0.000540888	1403	-0.00158973
23404	1404	-0.374451	1404	-0.000374451	1404	-0.000536043	1404	-0.00157928
23405	1405	-0.37384	1405	-0.00037384	1405	-0.000533248	1405	-0.0015603
23406	1406	-0.371399	1406	-0.000371399	1406	-0.000530563	1406	-0.00154329
23407	1407	-0.373535	1407	-0.000373535	1407	-0.000531925	1407	-0.00153749
23408	1408	-0.375671	1408	-0.000375671	1408	-0.000535644	1408	-0.00154618
23409	1409	-0.376587	1409	-0.000376587	1409	-0.000538359	1409	-0.0015633
23410	1410	-0.377808	1410	-0.000377808	1410	-0.000540103	1410	-0.00157844
23411	1411	-0.377197	1411	-0.000377197	1411	-0.000539734	1411	-0.00158396
23412	1412	-0.373535	1412	-0.000373535	1412	-0.000535348	1412	-0.00157617
23413	1413	-0.374146	1413	-0.000374146	1413	-0.000533479	1413	-0.00156053
23414	1414	-0.372009	1414	-0.000372009	1414	-0.000531511	1414	-0.00154654
23415	1415	-0.369873	1415	-0.000369873	1415	-0.000528756	1415	-0.00153811
23416	1416	-0.374146	1416	-0.000374146	1416	-0.000531974	1416	-0.00153872
23417	1417	-0.372314	1417	-0.000372314	1417	-0.00053284	1417	-0.00154694
23418	1418	-0.374146	1418	-0.000374146	1418	-0.000534249	1418	-0.00155699
23419	1419	-0.375671	1419	-0.000375671	1419	-0.000536355	1419	-0.00156486
23420	1420	-0.37384	1420	-0.00037384	1420	-0.000535357	1420	-0.00156744
23421	1421	-0.370483	1421	-0.000370483	1421	-0.000530801	1421	-0.0015605
23422	1422	-0.370483	1422	-0.000370483	1422	-0.000528402	1422	-0.0015462
23423	1423	-0.367737	1423	-0.000367737	1423	-0.000525562	1423	-0.00153143
23424	1424	-0.367737	1424	-0.000367737	1424	-0.000524582	1424	-0.00152265
23425	1425	-0.371704	1425	-0.000371704	1425	-0.000528795	1425	-0.001526
23426	1426	-0.37384	1426	-0.00037384	1426	-0.0005337	1426	-0.0015423
23427	1427	-0.37384	1427	-0.00037384	1427	-0.000535373	1427	-0.00156183
23428	1428	-0.37262	1428	-0.00037262	1428	-0.000533717	1428	-0.0015707
23429	1429	-0.369873	1429	-0.000369873	1429	-0.000529508	1429	-0.00156206
23430	1430	-0.366821	1430	-0.000366821	1430	-0.000524453	1430	-0.00154048
23431	1431	-0.366516	1431	-0.000366516	1431	-0.000522386	1431	-0.00151917
23432	1432	-0.36499	1432	-0.00036499	1432	-0.000521106	1432	-0.00150843
23433	1433	-0.369263	1433	-0.000369263	1433	-0.000525224	1433	-0.00151338
23434	1434	-0.372314	1434	-0.000372314	1434	-0.000531075	1434	-0.00153279
23435	1435	-0.370789	1435	-0.000370789	1435	-0.000531809	1435	-0.00155398
23436	1436	-0.371399	1436	-0.000371399	1436	-0.000531154	1436	-0.00156311
23437	1437	-0.368958	1437	-0.000368958	1437	-0.000528115	1437	-0.00155574
23438	1438	-0.365906	1438	-0.000365906	1438	-0.000523459	1438	-0.00153689
23439	1439	-0.36438	1439	-0.00036438	1439	-0.000520068	1439	-0.00151651
23440	1440	-0.365295	1440	-0.000365295	1440	-0.000520332	1440	-0.0015053
23441	1441	-0.36377	1441	-0.00036377	1441	-0.000519946	1441	-0.00150581
23442	1442	-0.366821	1442	-0.000366821	1442	-0.000522693	1442	-0.00151495
23443	1443	-0.369568	1443	-0.000369568	1443	-0.000527173	1443	-0.00152951
23444	1444	-0.367432	1444	-0.000367432	1444	-0.000526883	1444	-0.00154177
23445	1445	-0.365601	1445	-0.000365601	1445	-0.000523582	1445	-0.00154211
23446	1446	-0.365295	1446	-0.000365295	1446	-0.000521412	1446	-0.00153027
23447	1447	-0.361328	1447	-0.000361328	1447	-0.000517123	1447	-0.00151276
23448	1448	-0.362549	1448	-0.000362549	1448	-0.000516442	1448	-0.0014993
23449	1449	-0.362854	1449	-0.000362854	1449	-0.000517589	1449	-0.00149683
23450	1450	-0.362244	1450	-0.000362244	1450	-0.000517854	1450	-0.00150326
23451	1451	-0.365601	1451	-0.000365601	1451	-0.000521034	1451	-0.0015139
23452	1452	-0.365601	1452	-0.000365601	1452	-0.000522834	1452	-0.00152434
23453	1453	-0.36438	1453	-0.00036438	1453	-0.000521752	1453	-0.0015291
23454	1454	-0.363159	1454	-0.000363159	1454	-0.000519371	1454	-0.00152463
23455	1455	-0.358276	1455	-0.000358276	1455	-0.000513397	1455	-0.00150963
23456	1456	-0.357666	1456	-0.000357666	1456	-0.000509953	1456	-0.00148968
23457	1457	-0.358887	1457	-0.000358887	1457	-0.000510874	1457	-0.00147714
23458	1458	-0.358276	1458	-0.000358276	1458	-0.000511806	1458	-0.00147854
23459	1459	-0.362549	1459	-0.000362549	1459	-0.000516361	1459	-0.00149253
23460	1460	-0.363464	1460	-0.000363464	1460	-0.000519693	1460	-0.00151145
23461	1461	-0.361328	1461	-0.000361328	1461	-0.000518203	1461	-0.00152276
23462	1462	-0.359192	1462	-0.000359192	1462	-0.000514221	1462	-0.00151764
23463	1463	-0.357361	1463	-0.000357361	1463	-0.000510472	1463	-0.00149925
23464	1464	-0.353088	1464	-0.000353088	1464	-0.000505143	1464	-0.00147664
23465	1465	-0.354004	1465	-0.000354004	1465	-0.000504001	1465	-0.00146058
23466	1466	-0.35675	1466	-0.00035675	1466	-0.000507619	1466	-0.00146045
23467	1467	-0.35614	1467	-0.00035614	1467	-0.000509475	1467	-0.00147415
23468	1468	-0.358582	1468	-0.000358582	1468	-0.000511963	1468	-0.00149128
23469	1469	-0.358276	1469	-0.000358276	1469	-0.000512586	1469	-0.00150184
23470	1470	-0.353394	1470	-0.000353394	1470	-0.000507351	1470	-0.00149761
23471	1471	-0.354004	1471	-0.000354004	1471	-0.000504691	1471	-0.00148113
23472	1472	-0.351257	1472	-0.000351257	1472	-0.000501893	1472	-0.00146279
23473	1473	-0.349121	1473	-0.000349121	1473	-0.000498878	1473	-0.00145001
23474	1474	-0.350647	1474	-0.000350647	1474	-0.000499436	1474	-0.00144625
23475	1475	-0.351868	1475	-0.000351868	1475	-0.000501861	1475	-0.00145216
23476	1476	-0.351563	1476	-0.000351563	1476	-0.000502825	1476	-0.00146286
23477	1477	-0.352478	1477	-0.000352478	1477	-0.000503605	1477	-0.0014714
23478	1478	-0.351563	1478	-0.000351563	1478	-0.000502871	1478	-0.00147322
23479	1479	-0.347595	1479	-0.000347595	1479	-0.000498243	1479	-0.00146511
23480	1480	-0.345764	1480	-0.000345764	1480	-0.000493895	1480	-0.00144848
23481	1481	-0.343628	1481	-0.000343628	1481	-0.000490536	1481	-0.00143016
23482	1482	-0.342407	1482	-0.000342407	1482	-0.000488594	1482	-0.00141763
23483	1483	-0.344238	1483	-0.000344238	1483	-0.000490253	1483	-0.00141627
23484	1484	-0.346375	1484	-0.000346375	1484	-0.000493932	1484	-0.00142692
23485	1485	-0.345764	1485	-0.000345764	1485	-0.000495011	1485	-0.00144193
23486	1486	-0.346375	1486	-0.000346375	1486	-0.000495191	1486	-0.00145123
23487	1487	-0.342102	1487	-0.000342102	1487	-0.000490712	1487	-0.00144695
23488	1488	-0.33783	1488	-0.00033783	1488	-0.000483745	1488	-0.00142728
23489	1489	-0.336609	1489	-0.000336609	1489	-0.000479712	1489	-0.00140137
23490	1490	-0.333862	1490	-0.000333862	1490	-0.000476606	1490	-0.0013816
23491	1491	-0.335999	1491	-0.000335999	1491	-0.00047808	1491	-0.00137683
23492	1492	-0.336609	1492	-0.000336609	1492	-0.000480461	1492	-0.00138677
23493	1493	-0.337219	1493	-0.000337219	1493	-0.000482048	1493	-0.00140226
23494	1494	-0.336914	1494	-0.000336914	1494	-0.000481989	1494	-0.00141233
23495	1495	-0.333557	1495	-0.000333557	1495	-0.000478137	1495	-0.00140923
23496	1496	-0.327759	1496	-0.000327759	1496	-0.000470083	1496	-0.00138974
23497	1497	-0.325623	1497	-0.000325623	1497	-0.000464312	1497	-0.00136082
23498	1498	-0.324402	1498	-0.000324402	1498	-0.000462022	1498	-0.0013373
23499	1499	-0.322571	1499	-0.000322571	1499	-0.000460514	1499	-0.00132835
23500	1500	-0.323486	1500	-0.000323486	1500	-0.000461203	1500	-0.00133272
23501	1501	-0.323181	1501	-0.000323181	1501	-0.000461742	1501	-0.00134236
23502	1502	-0.318604	1502	-0.000318604	1502	-0.000457283	1502	-0.00134482
23503	1503	-0.316162	1503	-0.000316162	1503	-0.000452054	1503	-0.00133303
23504	1504	-0.31189	1504	-0.00031189	1504	-0.00044599	1504	-0.00131009
23505	1505	-0.305176	1505	-0.000305176	1505	-0.000437214	1505	-0.00128183
23506	1506	-0.30304	1506	-0.00030304	1506	-0.00043166	1506	-0.0012556
23507	1507	-0.299377	1507	-0.000299377	1507	-0.000427264	1507	-0.00123729
23508	1508	-0.295715	1508	-0.000295715	1508	-0.00042262	1508	-0.00122656
23509	1509	-0.293579	1509	-0.000293579	1509	-0.000419018	1509	-0.00121926
23510	1510	-0.288391	1510	-0.000288391	1510	-0.000413052	1510	-0.00120927
23511	1511	-0.280457	1511	-0.000280457	1511	-0.000402643	1511	-0.00118888
23512	1512	-0.270386	1512	-0.000270386	1512	-0.00038816	1512	-0.00115232
23513	1513	-0.256348	1513	-0.000256348	1513	-0.000368596	1513	-0.00109765
23514	1514	-0.239868	1514	-0.000239868	1514	-0.000344773	1514	-0.00102668
23515	1515	-0.219421	1515	-0.000219421	1515	-0.000315944	1515	-0.000941822
23516	1516	-0.185852	1516	-0.000185852	1516	-0.000272275	1516	-0.000833996
23517	1517	-0.113525	1517	-0.000113525	1517	-0.000182543	1517	-0.000653805
23518	1518	0.098572	1518	9.8572e-05	1518	6.98312e-05	1518	-0.000216525
23519	1519	0.349426	1519	0.000349426	1519	0.000443564	1519	0.000681222
23520	1520	0.289612	1520	0.000289612	1520	0.000531064	1520	0.00169368
23521	1521	0.176392	1521	0.000176392	1521	0.000361086	1521	0.00204987
23522	1522	0.102234	1522	0.000102234	1522	0.000161266	1522	0.0014298
23523	1523	0.026245	1523	2.6245e-05	1523	1.66772e-05	1523	0.000315467
23524	1524	-0.061035	1524	-6.1035e-05	1524	-9.79627e-05	1524	-0.000584806
23525	1525	-0.162354	1525	-0.000162354	1525	-0.000224988	1525	-0.00100499
23526	1526	-0.264282	1526	-0.000264282	1526	-0.000368616	1526	-0.00116922
23527	1527	-0.334778	1527	-0.000334778	1527	-0.000487015	1527	-0.00136545
23528	1528	-0.371704	1528	-0.000371704	1528	-0.000552144	1528	-0.00163213
23529	1529	-0.392151	1529	-0.000392151	1529	-0.000576682	1529	-0.00182896
23530	1530	-0.402527	1530	-0.000402527	1530	-0.000582648	1530	-0.00186398
23531	1531	-0.40741	1531	-0.00040741	1531	-0.000583934	1531	-0.00178426
23532	1532	-0.412903	1532	-0.000412903	1532	-0.000588457	1532	-0.00170029
23533	1533	-0.41626	1533	-0.00041626	1533	-0.000594109	1533	-0.00167872
23534	1534	-0.418091	1534	-0.000418091	1534	-0.000597963	1534	-0.00171026
23535	1535	-0.417786	1535	-0.000417786	1535	-0.000598293	1535	-0.00174894
23536	1536	-0.415649	1536	-0.000415649	1536	-0.000595233	1536	-0.00176129
23537	1537	-0.412598	1537	-0.000412598	1537	-0.000590281	1537	-0.00174442
23538	1538	-0.409851	1538	-0.000409851	1538	-0.000585499	1538	-0.00171512
23539	1539	-0.404663	1539	-0.000404663	1539	-0.000578926	1539	-0.00168795
23540	1540	-0.401917	1540	-0.000401917	1540	-0.000573689	1540	-0.00166805
23541	1541	-0.403442	1541	-0.000403442	1541	-0.00057403	1541	-0.00165935
23542	1542	-0.400696	1542	-0.000400696	1542	-0.000573004	1542	-0.00166099
23543	1543	-0.402222	1543	-0.000402222	1543	-0.000573826	1543	-0.001668
23544	1544	-0.401611	1544	-0.000401611	1544	-0.000573997	1544	-0.00167443
23545	1545	-0.397034	1545	-0.000397034	1545	-0.000569283	1545	-0.00167222
23546	1546	-0.392151	1546	-0.000392151	1546	-0.000561569	1546	-0.00165523
23547	1547	-0.39093	1547	-0.00039093	1547	-0.000557164	1547	-0.00162943
23548	1548	-0.386047	1548	-0.000386047	1548	-0.000551919	1548	-0.00160579
23549	1549	-0.384827	1549	-0.000384827	1549	-0.000548882	1549	-0.00159136
23550	1550	-0.387268	1550	-0.000387268	1550	-0.000551052	1550	-0.00159041
23551	1551	-0.386047	1551	-0.000386047	1551	-0.000551992	1551	-0.00160001
23552	1552	-0.386658	1552	-0.000386658	1552	-0.000552528	1552	-0.00161129
23553	1553	-0.383911	1553	-0.000383911	1553	-0.000549825	1553	-0.00161411
23554	1554	-0.379333	1554	-0.000379333	1554	-0.000543497	1554	-0.00160197
23555	1555	-0.375671	1555	-0.000375671	1555	-0.000536885	1555	-0.00157726
23556	1556	-0.375061	1556	-0.000375061	1556	-0.000534209	1556	-0.00155273
23557	1557	-0.372314	1557	-0.000372314	1557	-0.000531801	1557	-0.00153915
23558	1558	-0.374451	1558	-0.000374451	1558	-0.000533293	1558	-0.00153999
23559	1559	-0.376282	1559	-0.000376282	1559	-0.000536703	1559	-0.00155251
23560	1560	-0.374146	1560	-0.000374146	1560	-0.000536146	1560	-0.00156602
23561	1561	-0.374451	1561	-0.000374451	1561	-0.000535133	1561	-0.00157045
23562	1562	-0.368958	1562	-0.000368958	1562	-0.000529204	1562	-0.00156007
23563	1563	-0.365601	1563	-0.000365601	1563	-0.000522643	1563	-0.00153678
23564	1564	-0.364685	1564	-0.000364685	1564	-0.000519575	1564	-0.00151217
23565	1565	-0.362549	1565	-0.000362549	1565	-0.000517532	1565	-0.00149761
23566	1566	-0.363464	1566	-0.000363464	1566	-0.000518131	1566	-0.00149695
23567	1567	-0.364075	1567	-0.000364075	1567	-0.000519688	1567	-0.00150616
23568	1568	-0.364075	1568	-0.000364075	1568	-0.000520433	1568	-0.00151699
23569	1569	-0.361633	1569	-0.000361633	1569	-0.000517979	1569	-0.00152025
23570	1570	-0.361938	1570	-0.000361938	1570	-0.00051662	1570	-0.00151406
23571	1571	-0.358276	1571	-0.000358276	1571	-0.000512868	1571	-0.00150162
23572	1572	-0.354004	1572	-0.000354004	1572	-0.000506776	1572	-0.00148473
23573	1573	-0.354919	1573	-0.000354919	1573	-0.000505185	1573	-0.00146902
23574	1574	-0.351257	1574	-0.000351257	1574	-0.000502351	1574	-0.00145904
23575	1575	-0.353088	1575	-0.000353088	1575	-0.000502972	1575	-0.00145717
23576	1576	-0.355835	1576	-0.000355835	1576	-0.000506906	1576	-0.00146521
23577	1577	-0.353394	1577	-0.000353394	1577	-0.000506607	1577	-0.00147695
23578	1578	-0.351563	1578	-0.000351563	1578	-0.000503458	1578	-0.00148049
23579	1579	-0.350037	1579	-0.000350037	1579	-0.000500161	1579	-0.00147083
23580	1580	-0.343933	1580	-0.000343933	1580	-0.000493025	1580	-0.00144979
23581	1581	-0.342102	1581	-0.000342102	1581	-0.00048794	1581	-0.00142503
23582	1582	-0.342712	1582	-0.000342712	1582	-0.000487619	1582	-0.00140886
23583	1583	-0.342407	1583	-0.000342407	1583	-0.0004886	1583	-0.00140829
23584	1584	-0.345459	1584	-0.000345459	1584	-0.000492323	1584	-0.00142161
23585	1585	-0.344849	1585	-0.000344849	1585	-0.000493626	1585	-0.00143852
23586	1586	-0.341797	1586	-0.000341797	1586	-0.000490263	1586	-0.00144468
23587	1587	-0.33905	1587	-0.00033905	1587	-0.000485154	1587	-0.00143303
23588	1588	-0.335388	1588	-0.000335388	1588	-0.000479452	1588	-0.00140866
23589	1589	-0.331116	1589	-0.000331116	1589	-0.000473299	1589	-0.00138188
23590	1590	-0.330505	1590	-0.000330505	1590	-0.00047071	1590	-0.00136295
23591	1591	-0.330505	1591	-0.000330505	1591	-0.000470967	1591	-0.00135793
23592	1592	-0.328979	1592	-0.000328979	1592	-0.000470344	1592	-0.00136329
23593	1593	-0.330505	1593	-0.000330505	1593	-0.000471427	1593	-0.0013717
23594	1594	-0.328064	1594	-0.000328064	1594	-0.000469807	1594	-0.00137561
23595	1595	-0.324097	1595	-0.000324097	1595	-0.000464569	1595	-0.00136844
23596	1596	-0.322571	1596	-0.000322571	1596	-0.000460423	1596	-0.0013512
23597	1597	-0.316772	1597	-0.000316772	1597	-0.000453697	1597	-0.00132877
23598	1598	-0.314636	1598	-0.000314636	1598	-0.000448794	1598	-0.00130727
23599	1599	-0.314636	1599	-0.000314636	1599	-0.000447853	1599	-0.00129434
23600	1600	-0.3125	1600	-0.0003125	1600	-0.000446583	1600	-0.00129211
23601	1601	-0.310669	1601	-0.000310669	1601	-0.000444276	1601	-0.00129419
23602	1602	-0.309143	1602	-0.000309143	1602	-0.000441757	1602	-0.00129269
23603	1603	-0.30365	1603	-0.00030365	1603	-0.000435447	1603	-0.00128155
23604	1604	-0.298157	1604	-0.000298157	1604	-0.000426961	1604	-0.00125859
23605	1605	-0.292358	1605	-0.000292358	1605	-0.000417986	1605	-0.0012273
23606	1606	-0.28656	1606	-0.00028656	1606	-0.000409353	1606	-0.0011947
23607	1607	-0.280151	1607	-0.000280151	1607	-0.000400453	1607	-0.00116562
23608	1608	-0.27832	1608	-0.00027832	1608	-0.000395875	1608	-0.00114456
23609	1609	-0.272217	1609	-0.000272217	1609	-0.000389652	1609	-0.00113078
23610	1610	-0.266724	1610	-0.000266724	1610	-0.000381815	1610	-0.00111705
23611	1611	-0.256958	1611	-0.000256958	1611	-0.00036923	1611	-0.00109265
23612	1612	-0.239258	1612	-0.000239258	1612	-0.000346377	1612	-0.00104406
23613	1613	-0.219727	1613	-0.000219727	1613	-0.000317013	1613	-0.000963735
23614	1614	-0.191345	1614	-0.000191345	1614	-0.000277933	1614	-0.000851493
23615	1615	-0.140991	1615	-0.000140991	1615	-0.000213038	1615	-0.000693691
23616	1616	-0.034485	1616	-3.4485e-05	1616	-7.95767e-05	1616	-0.000420493
23617	1617	0.213623	1617	0.000213623	1617	0.000228454	1617	0.000169339
23618	1618	0.354614	1618	0.000354614	1618	0.000512479	1618	0.00111725
23619	1619	0.285645	1619	0.000285645	1619	0.000521756	1619	0.00193895
23620	1620	0.202942	1620	0.000202942	1620	0.000362159	1620	0.00201491
23621	1621	0.145264	1621	0.000145264	1621	0.000207629	1621	0.00129904
23622	1622	0.096436	1622	9.6436e-05	1622	0.000113911	1622	0.000360036
23623	1623	0.048218	1623	4.8218e-05	1623	5.5213e-05	1623	-0.000226166
23624	1624	-0.006104	1624	-6.104e-06	1624	-6.56244e-06	1624	-0.000352899
23625	1625	-0.072021	1625	-7.2021e-05	1625	-9.19046e-05	1625	-0.000308541
23626	1626	-0.146179	1626	-0.000146179	1626	-0.0001985	1626	-0.00040334
23627	1627	-0.218506	1627	-0.000218506	1627	-0.000308968	1627	-0.000719535
23628	1628	-0.277405	1628	-0.000277405	1628	-0.000402132	1628	-0.00113025
23629	1629	-0.314941	1629	-0.000314941	1629	-0.000462598	1629	-0.00145837
23630	1630	-0.337524	1630	-0.000337524	1630	-0.000493839	1630	-0.00161138
23631	1631	-0.355225	1631	-0.000355225	1631	-0.000512437	1631	-0.00161833
23632	1632	-0.36377	1632	-0.00036377	1632	-0.000522894	1632	-0.00156918
23633	1633	-0.372314	1633	-0.000372314	1633	-0.000532215	1633	-0.00153796
23634	1634	-0.379639	1634	-0.000379639	1634	-0.000542007	1634	-0.00154905
23635	1635	-0.38147	1635	-0.00038147	1635	-0.000546912	1635	-0.00158368
23636	1636	-0.383301	1636	-0.000383301	1636	-0.000548797	1636	-0.00161179
23637	1637	-0.383301	1637	-0.000383301	1637	-0.000548487	1637	-0.00161843
23638	1638	-0.378723	1638	-0.000378723	1638	-0.000543179	1638	-0.00160413
23639	1639	-0.378113	1639	-0.000378113	1639	-0.000539528	1639	-0.00158027
23640	1640	-0.377197	1640	-0.000377197	1640	-0.000537996	1640	-0.00156135
23641	1641	-0.377808	1641	-0.000377808	1641	-0.000538763	1641	-0.00155633
23642	1642	-0.379639	1642	-0.000379639	1642	-0.00054149	1642	-0.00156524
23643	1643	-0.381775	1643	-0.000381775	1643	-0.000545013	1643	-0.00158179
23644	1644	-0.379944	1644	-0.000379944	1644	-0.00054447	1644	-0.0015946
23645	1645	-0.377808	1645	-0.000377808	1645	-0.000540991	1645	-0.00159364
23646	1646	-0.375977	1646	-0.000375977	1646	-0.000537266	1646	-0.00157886
23647	1647	-0.369263	1647	-0.000369263	1647	-0.000529362	1647	-0.00155466
23648	1648	-0.371704	1648	-0.000371704	1648	-0.000528221	1648	-0.00153295
23649	1649	-0.372009	1649	-0.000372009	1649	-0.000530144	1649	-0.00152658
23650	1650	-0.372314	1650	-0.000372314	1650	-0.000531915	1650	-0.00153659
23651	1651	-0.375061	1651	-0.000375061	1651	-0.000535149	1651	-0.00155423
23652	1652	-0.37323	1652	-0.00037323	1652	-0.000534713	1652	-0.00156683
23653	1653	-0.370178	1653	-0.000370178	1653	-0.000530465	1653	-0.00156434
23654	1654	-0.368652	1654	-0.000368652	1654	-0.00052656	1654	-0.00154766
23655	1655	-0.365906	1655	-0.000365906	1655	-0.000522742	1655	-0.00152646
23656	1656	-0.36377	1656	-0.00036377	1656	-0.000519485	1656	-0.00150994
23657	1657	-0.365295	1657	-0.000365295	1657	-0.000520196	1657	-0.00150425
23658	1658	-0.366211	1658	-0.000366211	1658	-0.000522476	1658	-0.00151057
23659	1659	-0.366821	1659	-0.000366821	1659	-0.000524225	1659	-0.00152338
23660	1660	-0.368347	1660	-0.000368347	1660	-0.000526122	1660	-0.00153526
23661	1661	-0.364685	1661	-0.000364685	1661	-0.000523072	1661	-0.00153773
23662	1662	-0.362854	1662	-0.000362854	1662	-0.000518891	1662	-0.001527
23663	1663	-0.362854	1663	-0.000362854	1663	-0.000517309	1663	-0.00151031
23664	1664	-0.358582	1664	-0.000358582	1664	-0.000513316	1664	-0.0014955
23665	1665	-0.357056	1665	-0.000357056	1665	-0.000509893	1665	-0.0014847
23666	1666	-0.360718	1666	-0.000360718	1666	-0.000512693	1666	-0.00148219
23667	1667	-0.359192	1667	-0.000359192	1667	-0.000513812	1667	-0.00148892
23668	1668	-0.362549	1668	-0.000362549	1668	-0.000517017	1668	-0.00150151
23669	1669	-0.363159	1669	-0.000363159	1669	-0.000519194	1669	-0.00151423
23670	1670	-0.359802	1670	-0.000359802	1670	-0.000516191	1670	-0.00151804
23671	1671	-0.358887	1671	-0.000358887	1671	-0.000512874	1671	-0.00150881
23672	1672	-0.355835	1672	-0.000355835	1672	-0.000508735	1672	-0.00149077
23673	1673	-0.353088	1673	-0.000353088	1673	-0.000504508	1673	-0.00147163
23674	1674	-0.355225	1674	-0.000355225	1674	-0.000505352	1674	-0.00146123
23675	1675	-0.357056	1675	-0.000357056	1675	-0.000508906	1675	-0.00146617
23676	1676	-0.357361	1676	-0.000357361	1676	-0.000511064	1676	-0.00148195
23677	1677	-0.359192	1677	-0.000359192	1677	-0.000513137	1677	-0.00149785
23678	1678	-0.357666	1678	-0.000357666	1678	-0.000512208	1678	-0.0015043
23679	1679	-0.353088	1679	-0.000353088	1679	-0.000506481	1679	-0.00149518
23680	1680	-0.351563	1680	-0.000351563	1680	-0.000501847	1680	-0.00147386
23681	1681	-0.350647	1681	-0.000350647	1681	-0.000499857	1681	-0.00145295
23682	1682	-0.349731	1682	-0.000349731	1682	-0.000499111	1682	-0.00144317
23683	1683	-0.352783	1683	-0.000352783	1683	-0.0005023	1683	-0.00144844
23684	1684	-0.354919	1684	-0.000354919	1684	-0.000506534	1684	-0.00146529
23685	1685	-0.354309	1685	-0.000354309	1685	-0.000507497	1685	-0.0014826
23686	1686	-0.354919	1686	-0.000354919	1686	-0.000507448	1686	-0.00149025
23687	1687	-0.350647	1687	-0.000350647	1687	-0.000502867	1687	-0.00148298
23688	1688	-0.348206	1688	-0.000348206	1688	-0.000497738	1688	-0.00146331
23689	1689	-0.347595	1689	-0.000347595	1689	-0.000495429	1689	-0.00144232
23690	1690	-0.346375	1690	-0.000346375	1690	-0.000494334	1690	-0.00143067
23691	1691	-0.3479	1691	-0.0003479	1691	-0.000495883	1691	-0.00143231
23692	1692	-0.349121	1692	-0.000349121	1692	-0.000498335	1692	-0.00144376
23693	1693	-0.350342	1693	-0.000350342	1693	-0.000500554	1693	-0.00145764
23694	1694	-0.350647	1694	-0.000350647	1694	-0.000501457	1694	-0.00146706
23695	1695	-0.349731	1695	-0.000349731	1695	-0.00050043	1695	-0.00146808
23696	1696	-0.34668	1696	-0.00034668	1696	-0.000496511	1696	-0.00145923
23697	1697	-0.344238	1697	-0.000344238	1697	-0.000492055	1697	-0.00144271
23698	1698	-0.343933	1698	-0.000343933	1698	-0.000490257	1698	-0.00142643
23699	1699	-0.342712	1699	-0.000342712	1699	-0.000489268	1699	-0.00141784
23700	1700	-0.346375	1700	-0.000346375	1700	-0.000492869	1700	-0.00142189
23701	1701	-0.349121	1701	-0.000349121	1701	-0.000498026	1701	-0.00143843
23702	1702	-0.346985	1702	-0.000346985	1702	-0.000497888	1702	-0.00145602
23703	1703	-0.346985	1703	-0.000346985	1703	-0.000496312	1703	-0.00146167
23704	1704	-0.345154	1704	-0.000345154	1704	-0.00049359	1704	-0.0014525
23705	1705	-0.339966	1705	-0.000339966	1705	-0.000487254	1705	-0.00143244
23706	1706	-0.340271	1706	-0.000340271	1706	-0.00048461	1706	-0.00141139
23707	1707	-0.340271	1707	-0.000340271	1707	-0.000484887	1707	-0.00140059
23708	1708	-0.341492	1708	-0.000341492	1708	-0.000487039	1708	-0.00140472
23709	1709	-0.344238	1709	-0.000344238	1709	-0.000490974	1709	-0.00142033
23710	1710	-0.344849	1710	-0.000344849	1710	-0.000493282	1710	-0.00143799
23711	1711	-0.343628	1711	-0.000343628	1711	-0.000492282	1711	-0.00144679
23712	1712	-0.341797	1712	-0.000341797	1712	-0.000489192	1712	-0.00144134
23713	1713	-0.337219	1713	-0.000337219	1713	-0.00048308	1713	-0.00142267
23714	1714	-0.335999	1714	-0.000335999	1714	-0.000479151	1714	-0.00139942
23715	1715	-0.336914	1715	-0.000336914	1715	-0.00047952	1715	-0.00138501
23716	1716	-0.337524	1716	-0.000337524	1716	-0.000481487	1716	-0.00138688
23717	1717	-0.336914	1717	-0.000336914	1717	-0.000481931	1717	-0.00139892
23718	1718	-0.340881	1718	-0.000340881	1718	-0.000485589	1718	-0.00141282
23719	1719	-0.337524	1719	-0.000337524	1719	-0.000484262	1719	-0.00142033
23720	1720	-0.336304	1720	-0.000336304	1720	-0.000481198	1720	-0.00141619
23721	1721	-0.335083	1721	-0.000335083	1721	-0.000478554	1721	-0.00140289
23722	1722	-0.3302	1722	-0.0003302	1722	-0.000473	1722	-0.00138502
23723	1723	-0.331116	1723	-0.000331116	1723	-0.000471405	1723	-0.00136975
23724	1724	-0.332031	1724	-0.000332031	1724	-0.00047299	1724	-0.00136521
23725	1725	-0.330505	1725	-0.000330505	1725	-0.000472862	1725	-0.00137085
23726	1726	-0.333862	1726	-0.000333862	1726	-0.000475683	1726	-0.00138157
23727	1727	-0.333252	1727	-0.000333252	1727	-0.000476775	1727	-0.00139139
23728	1728	-0.330505	1728	-0.000330505	1728	-0.000473854	1728	-0.00139296
23729	1729	-0.32959	1729	-0.00032959	1729	-0.000470899	1729	-0.00138376
23730	1730	-0.325623	1730	-0.000325623	1730	-0.000466036	1730	-0.0013667
23731	1731	-0.322266	1731	-0.000322266	1731	-0.000460666	1731	-0.00134669
23732	1732	-0.32135	1732	-0.00032135	1732	-0.000457993	1732	-0.00133025
23733	1733	-0.324097	1733	-0.000324097	1733	-0.00046072	1733	-0.00132627
23734	1734	-0.324707	1734	-0.000324707	1734	-0.000463714	1734	-0.00133709
23735	1735	-0.325623	1735	-0.000325623	1735	-0.000465605	1735	-0.00135431
23736	1736	-0.323792	1736	-0.000323792	1736	-0.000464022	1736	-0.00136414
23737	1737	-0.318298	1737	-0.000318298	1737	-0.000457046	1737	-0.00135518
23738	1738	-0.315552	1738	-0.000315552	1738	-0.000450643	1738	-0.00132913
23739	1739	-0.3125	1739	-0.0003125	1739	-0.000445836	1739	-0.0012996
23740	1740	-0.310059	1740	-0.000310059	1740	-0.000442416	1740	-0.00127962
23741	1741	-0.312805	1741	-0.000312805	1741	-0.000444538	1741	-0.00127679
23742	1742	-0.310974	1742	-0.000310974	1742	-0.000444951	1742	-0.00128698
23743	1743	-0.311584	1743	-0.000311584	1743	-0.000445189	1743	-0.00129878
23744	1744	-0.310669	1744	-0.000310669	1744	-0.000444295	1744	-0.00130311
23745	1745	-0.30365	1745	-0.00030365	1745	-0.000436679	1745	-0.00129244
23746	1746	-0.301208	1746	-0.000301208	1746	-0.000430003	1746	-0.00126754
23747	1747	-0.297852	1747	-0.000297852	1747	-0.000424917	1747	-0.00123917
23748	1748	-0.292053	1748	-0.000292053	1748	-0.000418053	1748	-0.00121572
23749	1749	-0.290527	1749	-0.000290527	1749	-0.000413952	1749	-0.00120003
23750	1750	-0.289917	1750	-0.000289917	1750	-0.000412914	1750	-0.00119327
23751	1751	-0.28656	1751	-0.00028656	1751	-0.000410133	1751	-0.001192
23752	1752	-0.281982	1752	-0.000281982	1752	-0.000404215	1752	-0.00118682
23753	1753	-0.27832	1753	-0.00027832	1753	-0.000397869	1753	-0.00117134
23754	1754	-0.267334	1754	-0.000267334	1754	-0.000384854	1754	-0.00114126
23755	1755	-0.258179	1755	-0.000258179	1755	-0.000369861	1755	-0.00109635
23756	1756	-0.249023	1756	-0.000249023	1756	-0.000355633	1756	-0.00104401
23757	1757	-0.236816	1757	-0.000236816	1757	-0.00033938	1757	-0.000991866
23758	1758	-0.223083	1758	-0.000223083	1758	-0.000320184	1758	-0.000939773
23759	1759	-0.205383	1759	-0.000205383	1759	-0.000295871	1759	-0.000879418
23760	1760	-0.166626	1760	-0.000166626	1760	-0.000248337	1760	-0.000783645
23761	1761	-0.091248	1761	-9.1248e-05	1761	-0.000151964	1761	-0.000591364
23762	1762	0.106201	1762	0.000106201	1762	8.85599e-05	1762	-0.000141919
23763	1763	0.33905	1763	0.00033905	1763	0.00043537	1763	0.000723292
23764	1764	0.363159	1764	0.000363159	1764	0.000594345	1764	0.00174475
23765	1765	0.28717	1765	0.00028717	1765	0.000511576	1765	0.00227344
23766	1766	0.224915	1766	0.000224915	1766	0.000354385	1766	0.00193936
23767	1767	0.177612	1767	0.000177612	1767	0.000238342	1767	0.00106021
23768	1768	0.142212	1768	0.000142212	1768	0.000180062	1768	0.000287498
23769	1769	0.11322	1769	0.00011322	1769	0.000150337	1769	-1.12588e-06
23770	1770	0.084534	1770	8.4534e-05	1770	0.000121015	1770	9.40626e-05
23771	1771	0.057678	1771	5.7678e-05	1771	8.5479e-05	1771	0.000252982
23772	1772	0.029297	1772	2.9297e-05	1772	4.46353e-05	1772	0.00026188
23773	1773	-0.00885	1773	-8.85e-06	1773	-7.30412e-06	1773	0.000105387
23774	1774	-0.050964	1774	-5.0964e-05	1774	-6.82177e-05	1774	-0.000130729
23775	1775	-0.100403	1775	-0.000100403	1775	-0.000138533	1775	-0.000375448
23776	1776	-0.156555	1776	-0.000156555	1776	-0.000218506	1776	-0.000612978
23777	1777	-0.206299	1777	-0.000206299	1777	-0.000295043	1777	-0.000848043
23778	1778	-0.245972	1778	-0.000245972	1778	-0.000356681	1778	-0.00106496
23779	1779	-0.2771	1779	-0.0002771	1779	-0.000401979	1779	-0.00123233
23780	1780	-0.298462	1780	-0.000298462	1780	-0.000432192	1780	-0.00133194
23781	1781	-0.314331	1781	-0.000314331	1781	-0.000452751	1781	-0.00137455
23782	1782	-0.327759	1782	-0.000327759	1782	-0.000469546	1782	-0.00139104
23783	1783	-0.335388	1783	-0.000335388	1783	-0.000481123	1783	-0.00140662
23784	1784	-0.343323	1784	-0.000343323	1784	-0.000491017	1784	-0.00142932
23785	1785	-0.350342	1785	-0.000350342	1785	-0.000500517	1785	-0.00145659
23786	1786	-0.352173	1786	-0.000352173	1786	-0.000505083	1786	-0.00147993
23787	1787	-0.352173	1787	-0.000352173	1787	-0.000505022	1787	-0.0014897
23788	1788	-0.352783	1788	-0.000352783	1788	-0.000504272	1788	-0.00148448
23789	1789	-0.350952	1789	-0.000350952	1789	-0.000502016	1789	-0.00147089
23790	1790	-0.352478	1790	-0.000352478	1790	-0.000502429	1790	-0.00145984
23791	1791	-0.355225	1791	-0.000355225	1791	-0.000506073	1791	-0.00146088
23792	1792	-0.356445	1792	-0.000356445	1792	-0.000509324	1792	-0.00147417
23793	1793	-0.359802	1793	-0.000359802	1793	-0.000513542	1793	-0.00149284
23794	1794	-0.359497	1794	-0.000359497	1794	-0.000514783	1794	-0.0015072
23795	1795	-0.357361	1795	-0.000357361	1795	-0.000512156	1795	-0.00150874
23796	1796	-0.357666	1796	-0.000357666	1796	-0.000510551	1796	-0.00149841
23797	1797	-0.354614	1797	-0.000354614	1797	-0.000507314	1797	-0.00148323
23798	1798	-0.352783	1798	-0.000352783	1798	-0.000504039	1798	-0.00146923
23799	1799	-0.355835	1799	-0.000355835	1799	-0.000506097	1799	-0.00146368
23800	1800	-0.357056	1800	-0.000357056	1800	-0.000509482	1800	-0.00147094
23801	1801	-0.359802	1801	-0.000359802	1801	-0.000513628	1801	-0.00148818
23802	1802	-0.361328	1802	-0.000361328	1802	-0.000516619	1802	-0.0015067
23803	1803	-0.359497	1803	-0.000359497	1803	-0.00051535	1803	-0.00151554
23804	1804	-0.355225	1804	-0.000355225	1804	-0.000509462	1804	-0.00150654
23805	1805	-0.354309	1805	-0.000354309	1805	-0.00050544	1805	-0.00148417
23806	1806	-0.354614	1806	-0.000354614	1806	-0.00050508	1806	-0.00146439
23807	1807	-0.354004	1807	-0.000354004	1807	-0.000505424	1807	-0.00145894
23808	1808	-0.357666	1808	-0.000357666	1808	-0.000509393	1808	-0.00146939
23809	1809	-0.359192	1809	-0.000359192	1809	-0.000513161	1809	-0.0014886
23810	1810	-0.359497	1810	-0.000359497	1810	-0.000514538	1810	-0.00150513
23811	1811	-0.358887	1811	-0.000358887	1811	-0.000513648	1811	-0.00151022
23812	1812	-0.357361	1812	-0.000357361	1812	-0.000511197	1812	-0.00150267
23813	1813	-0.355225	1813	-0.000355225	1813	-0.000507874	1813	-0.00148764
23814	1814	-0.354309	1814	-0.000354309	1814	-0.000505707	1814	-0.001473
23815	1815	-0.353394	1815	-0.000353394	1815	-0.000504478	1815	-0.00146452
23816	1816	-0.357056	1816	-0.000357056	1816	-0.000508043	1816	-0.00146711
23817	1817	-0.357056	1817	-0.000357056	1817	-0.000510503	1817	-0.00147946
23818	1818	-0.359192	1818	-0.000359192	1818	-0.000513056	1818	-0.00149453
23819	1819	-0.360413	1819	-0.000360413	1819	-0.00051507	1819	-0.00150568
23820	1820	-0.358887	1820	-0.000358887	1820	-0.000513992	1820	-0.00150834
23821	1821	-0.355835	1821	-0.000355835	1821	-0.00050972	1821	-0.00149975
23822	1822	-0.354309	1822	-0.000354309	1822	-0.000505986	1822	-0.00148286
23823	1823	-0.354614	1823	-0.000354614	1823	-0.000505327	1823	-0.00146777
23824	1824	-0.354309	1824	-0.000354309	1824	-0.000505716	1824	-0.00146303
23825	1825	-0.358276	1825	-0.000358276	1825	-0.000510104	1825	-0.00147199
23826	1826	-0.360107	1826	-0.000360107	1826	-0.000514411	1826	-0.00149067
23827	1827	-0.360107	1827	-0.000360107	1827	-0.000515679	1827	-0.00150809
23828	1828	-0.360107	1828	-0.000360107	1828	-0.000515179	1828	-0.0015145
23829	1829	-0.358276	1829	-0.000358276	1829	-0.000512685	1829	-0.0015077
23830	1830	-0.354004	1830	-0.000354004	1830	-0.000507086	1830	-0.00149034
23831	1831	-0.354919	1831	-0.000354919	1831	-0.000505421	1831	-0.00147175
23832	1832	-0.35553	1832	-0.00035553	1832	-0.000506674	1832	-0.00146354
23833	1833	-0.357361	1833	-0.000357361	1833	-0.000509726	1833	-0.00147055
23834	1834	-0.362549	1834	-0.000362549	1834	-0.000516352	1834	-0.00149088
23835	1835	-0.362244	1835	-0.000362244	1835	-0.000519071	1835	-0.00151395
23836	1836	-0.360413	1836	-0.000360413	1836	-0.000516923	1836	-0.00152455
23837	1837	-0.359802	1837	-0.000359802	1837	-0.000514256	1837	-0.0015169
23838	1838	-0.35614	1838	-0.00035614	1838	-0.000509643	1838	-0.0014968
23839	1839	-0.35553	1839	-0.00035553	1839	-0.000507085	1839	-0.00147645
23840	1840	-0.357666	1840	-0.000357666	1840	-0.00050905	1840	-0.00146847
23841	1841	-0.358582	1841	-0.000358582	1841	-0.000511867	1841	-0.00147664
23842	1842	-0.360107	1842	-0.000360107	1842	-0.000514484	1842	-0.00149368
23843	1843	-0.362854	1843	-0.000362854	1843	-0.000517958	1843	-0.00151032
23844	1844	-0.360413	1844	-0.000360413	1844	-0.000516808	1844	-0.00151799
23845	1845	-0.360413	1845	-0.000360413	1845	-0.000515122	1845	-0.00151376
23846	1846	-0.360413	1846	-0.000360413	1846	-0.000514461	1846	-0.0015034
23847	1847	-0.35614	1847	-0.00035614	1847	-0.000510287	1847	-0.00149153
23848	1848	-0.357361	1848	-0.000357361	1848	-0.000509237	1848	-0.00148189
23849	1849	-0.358887	1849	-0.000358887	1849	-0.000511354	1849	-0.00147999
23850	1850	-0.358582	1850	-0.000358582	1850	-0.000512602	1850	-0.00148665
23851	1851	-0.364075	1851	-0.000364075	1851	-0.000518218	1851	-0.00150094
23852	1852	-0.364075	1852	-0.000364075	1852	-0.000521169	1852	-0.00151797
23853	1853	-0.361328	1853	-0.000361328	1853	-0.000518535	1853	-0.0015262
23854	1854	-0.361633	1854	-0.000361633	1854	-0.00051643	1854	-0.00151995
23855	1855	-0.358276	1855	-0.000358276	1855	-0.000512594	1855	-0.00150336
23856	1856	-0.35553	1856	-0.00035553	1856	-0.000508196	1856	-0.00148423
23857	1857	-0.357666	1857	-0.000357666	1857	-0.000508849	1857	-0.00147269
23858	1858	-0.361023	1858	-0.000361023	1858	-0.000513867	1858	-0.00147774
23859	1859	-0.36377	1859	-0.00036377	1859	-0.000519385	1859	-0.00149881
23860	1860	-0.36499	1860	-0.00036499	1860	-0.000522406	1860	-0.00152353
23861	1861	-0.364075	1861	-0.000364075	1861	-0.000521673	1861	-0.00153642
23862	1862	-0.362244	1862	-0.000362244	1862	-0.000518533	1862	-0.00153065
23863	1863	-0.359497	1863	-0.000359497	1863	-0.000514147	1863	-0.0015112
23864	1864	-0.358276	1864	-0.000358276	1864	-0.000511248	1864	-0.00149006
23865	1865	-0.357971	1865	-0.000357971	1865	-0.000510505	1865	-0.00147805
23866	1866	-0.361938	1866	-0.000361938	1866	-0.000514874	1866	-0.00148219
23867	1867	-0.362244	1867	-0.000362244	1867	-0.000517973	1867	-0.00149917
23868	1868	-0.365906	1868	-0.000365906	1868	-0.000522197	1868	-0.00151973
23869	1869	-0.366516	1869	-0.000366516	1869	-0.0005244	1869	-0.0015349
23870	1870	-0.361938	1870	-0.000361938	1870	-0.000519897	1870	-0.00153524
23871	1871	-0.362549	1871	-0.000362549	1871	-0.000517212	1871	-0.00152094
23872	1872	-0.361023	1872	-0.000361023	1872	-0.000515408	1872	-0.00150286
23873	1873	-0.359497	1873	-0.000359497	1873	-0.000513596	1873	-0.00149108
23874	1874	-0.360718	1874	-0.000360718	1874	-0.000514272	1874	-0.00148945
23875	1875	-0.36377	1875	-0.00036377	1875	-0.000518247	1875	-0.00149845
23876	1876	-0.36438	1876	-0.00036438	1876	-0.000521007	1876	-0.00151364
23877	1877	-0.366211	1877	-0.000366211	1877	-0.000523314	1877	-0.00152779
23878	1878	-0.366516	1878	-0.000366516	1878	-0.000524179	1878	-0.00153532
23879	1879	-0.363159	1879	-0.000363159	1879	-0.000520664	1879	-0.00153178
23880	1880	-0.361328	1880	-0.000361328	1880	-0.000516508	1880	-0.00151735
23881	1881	-0.361023	1881	-0.000361023	1881	-0.00051477	1881	-0.00150029
23882	1882	-0.361023	1882	-0.000361023	1882	-0.00051495	1882	-0.00149111
23883	1883	-0.363159	1883	-0.000363159	1883	-0.000517696	1883	-0.00149521
23884	1884	-0.366516	1884	-0.000366516	1884	-0.000522621	1884	-0.00151127
23885	1885	-0.365906	1885	-0.000365906	1885	-0.000524121	1885	-0.00152942
23886	1886	-0.368042	1886	-0.000368042	1886	-0.000525713	1886	-0.00154038
23887	1887	-0.36438	1887	-0.00036438	1887	-0.000522556	1887	-0.00153842
23888	1888	-0.361328	1888	-0.000361328	1888	-0.000517179	1888	-0.00152288
23889	1889	-0.360718	1889	-0.000360718	1889	-0.000514313	1889	-0.00150197
23890	1890	-0.360413	1890	-0.000360413	1890	-0.000513876	1890	-0.00148809
23891	1891	-0.36377	1891	-0.00036377	1891	-0.000517806	1891	-0.00149061
23892	1892	-0.366211	1892	-0.000366211	1892	-0.000522693	1892	-0.00150883
23893	1893	-0.367126	1893	-0.000367126	1893	-0.000525351	1893	-0.00153116
23894	1894	-0.367737	1894	-0.000367737	1894	-0.000526113	1894	-0.00154465
23895	1895	-0.367432	1895	-0.000367432	1895	-0.000525487	1895	-0.00154463
23896	1896	-0.36499	1896	-0.00036499	1896	-0.000522455	1896	-0.00153387
23897	1897	-0.361938	1897	-0.000361938	1897	-0.000517795	1897	-0.00151705
23898	1898	-0.36377	1898	-0.00036377	1898	-0.000517757	1898	-0.00150323
23899	1899	-0.362549	1899	-0.000362549	1899	-0.000517865	1899	-0.00149928
23900	1900	-0.366516	1900	-0.000366516	1900	-0.000521907	1900	-0.0015077
23901	1901	-0.369263	1901	-0.000369263	1901	-0.000527007	1901	-0.001526
23902	1902	-0.367126	1902	-0.000367126	1902	-0.000526707	1902	-0.0015425
23903	1903	-0.368347	1903	-0.000368347	1903	-0.000526272	1903	-0.0015472
23904	1904	-0.367432	1904	-0.000367432	1904	-0.000525188	1904	-0.00154043
23905	1905	-0.363464	1905	-0.000363464	1905	-0.000520706	1905	-0.00152651
23906	1906	-0.364075	1906	-0.000364075	1906	-0.000518987	1906	-0.00151226
23907	1907	-0.364685	1907	-0.000364685	1907	-0.000519883	1907	-0.00150562
23908	1908	-0.365601	1908	-0.000365601	1908	-0.000521826	1908	-0.00151003
23909	1909	-0.368652	1909	-0.000368652	1909	-0.000525763	1909	-0.0015235
23910	1910	-0.368958	1910	-0.000368958	1910	-0.000527829	1910	-0.00153881
23911	1911	-0.368958	1911	-0.000368958	1911	-0.000527906	1911	-0.00154753
23912	1912	-0.368042	1912	-0.000368042	1912	-0.000526436	1912	-0.00154569
23913	1913	-0.36499	1913	-0.00036499	1913	-0.000522495	1913	-0.00153401
23914	1914	-0.363464	1914	-0.000363464	1914	-0.00051907	1914	-0.00151756
23915	1915	-0.364685	1915	-0.000364685	1915	-0.000519413	1915	-0.00150601
23916	1916	-0.365601	1916	-0.000365601	1916	-0.000521524	1916	-0.0015067
23917	1917	-0.366821	1917	-0.000366821	1917	-0.000523891	1917	-0.00151815
23918	1918	-0.370483	1918	-0.000370483	1918	-0.000528337	1918	-0.00153474
23919	1919	-0.369568	1919	-0.000369568	1919	-0.000529358	1919	-0.00154831
23920	1920	-0.368347	1920	-0.000368347	1920	-0.000527451	1920	-0.00155106
23921	1921	-0.368958	1921	-0.000368958	1921	-0.00052664	1921	-0.00154362
23922	1922	-0.36377	1922	-0.00036377	1922	-0.000521527	1922	-0.00152926
23923	1923	-0.36438	1923	-0.00036438	1923	-0.000519355	1923	-0.00151396
23924	1924	-0.367432	1924	-0.000367432	1924	-0.000522609	1924	-0.00150854
23925	1925	-0.367126	1925	-0.000367126	1925	-0.000524852	1925	-0.00151701
23926	1926	-0.371094	1926	-0.000371094	1926	-0.0005292	1926	-0.00153466
23927	1927	-0.372009	1927	-0.000372009	1927	-0.00053203	1927	-0.00155238
23928	1928	-0.369263	1928	-0.000369263	1928	-0.000529693	1928	-0.00155914
23929	1929	-0.366821	1929	-0.000366821	1929	-0.000525051	1929	-0.00154915
23930	1930	-0.366211	1930	-0.000366211	1930	-0.00052238	1930	-0.00152927
23931	1931	-0.364685	1931	-0.000364685	1931	-0.000520625	1931	-0.00151239
23932	1932	-0.366821	1932	-0.000366821	1932	-0.000522499	1932	-0.00150855
23933	1933	-0.368958	1933	-0.000368958	1933	-0.000526252	1933	-0.00151949
23934	1934	-0.369873	1934	-0.000369873	1934	-0.000528837	1934	-0.00153734
23935	1935	-0.371399	1935	-0.000371399	1935	-0.0005308	1935	-0.00155191
23936	1936	-0.371399	1936	-0.000371399	1936	-0.000531208	1936	-0.0015575
23937	1937	-0.368347	1937	-0.000368347	1937	-0.000527828	1937	-0.00155189
23938	1938	-0.368042	1938	-0.000368042	1938	-0.00052541	1938	-0.0015386
23939	1939	-0.366516	1939	-0.000366516	1939	-0.000523438	1939	-0.00152503
23940	1940	-0.36438	1940	-0.00036438	1940	-0.00052084	1940	-0.00151558
23941	1941	-0.369263	1941	-0.000369263	1941	-0.000524761	1941	-0.00151596
23942	1942	-0.368652	1942	-0.000368652	1942	-0.000527218	1942	-0.00152688
23943	1943	-0.371399	1943	-0.000371399	1943	-0.000530277	1943	-0.00154258
23944	1944	-0.372314	1944	-0.000372314	1944	-0.000532284	1944	-0.00155549
23945	1945	-0.369873	1945	-0.000369873	1945	-0.000530141	1945	-0.00155832
23946	1946	-0.368652	1946	-0.000368652	1946	-0.000527073	1946	-0.0015491
23947	1947	-0.367432	1947	-0.000367432	1947	-0.000524664	1947	-0.00153377
23948	1948	-0.365601	1948	-0.000365601	1948	-0.000522302	1948	-0.00152031
23949	1949	-0.367126	1949	-0.000367126	1949	-0.000523132	1949	-0.00151527
23950	1950	-0.369263	1950	-0.000369263	1950	-0.000526443	1950	-0.00152177
23951	1951	-0.371094	1951	-0.000371094	1951	-0.000529987	1951	-0.00153695
23952	1952	-0.372009	1952	-0.000372009	1952	-0.000532033	1952	-0.00155263
23953	1953	-0.371704	1953	-0.000371704	1953	-0.000531907	1953	-0.00156037
23954	1954	-0.369568	1954	-0.000369568	1954	-0.000529104	1954	-0.00155593
23955	1955	-0.365906	1955	-0.000365906	1955	-0.000523824	1955	-0.00153995
23956	1956	-0.365906	1956	-0.000365906	1956	-0.000521522	1956	-0.00152079
23957	1957	-0.365601	1957	-0.000365601	1957	-0.00052139	1957	-0.00150955
23958	1958	-0.369873	1958	-0.000369873	1958	-0.000526252	1958	-0.00151472
23959	1959	-0.37262	1959	-0.00037262	1959	-0.000531906	1959	-0.00153547
23960	1960	-0.370789	1960	-0.000370789	1960	-0.000532	1960	-0.00155692
23961	1961	-0.371704	1961	-0.000371704	1961	-0.000531332	1961	-0.00156463
23962	1962	-0.370483	1962	-0.000370483	1962	-0.000529689	1962	-0.00155706
23963	1963	-0.366516	1963	-0.000366516	1963	-0.000524946	1963	-0.00154013
23964	1964	-0.365906	1964	-0.000365906	1964	-0.000522015	1964	-0.00152225
23965	1965	-0.367432	1965	-0.000367432	1965	-0.000523186	1965	-0.00151328
23966	1966	-0.368347	1966	-0.000368347	1966	-0.000525643	1966	-0.00151805
23967	1967	-0.369873	1967	-0.000369873	1967	-0.000528278	1967	-0.00153236
23968	1968	-0.370789	1968	-0.000370789	1968	-0.000530037	1968	-0.00154685
23969	1969	-0.370483	1969	-0.000370483	1969	-0.000530004	1969	-0.00155369
23970	1970	-0.370483	1970	-0.000370483	1970	-0.000529475	1970	-0.00155159
23971	1971	-0.368042	1971	-0.000368042	1971	-0.000526731	1971	-0.0015429
23972	1972	-0.364075	1972	-0.000364075	1972	-0.000521299	1972	-0.00152848
23973	1973	-0.366821	1973	-0.000366821	1973	-0.000521635	1973	-0.00151536
23974	1974	-0.36499	1974	-0.00036499	1974	-0.000521578	1974	-0.00151081
23975	1975	-0.366211	1975	-0.000366211	1975	-0.000522668	1975	-0.00151554
23976	1976	-0.371399	1976	-0.000371399	1976	-0.000528516	1976	-0.00152907
23977	1977	-0.370178	1977	-0.000370178	1977	-0.000530429	1977	-0.00154562
23978	1978	-0.369263	1978	-0.000369263	1978	-0.000528946	1978	-0.00155428
23979	1979	-0.368042	1979	-0.000368042	1979	-0.000526296	1979	-0.00154897
23980	1980	-0.364075	1980	-0.000364075	1980	-0.000521195	1980	-0.00153157
23981	1981	-0.362549	1981	-0.000362549	1981	-0.000517428	1981	-0.00151057
23982	1982	-0.364685	1982	-0.000364685	1982	-0.000518821	1982	-0.00149887
23983	1983	-0.366516	1983	-0.000366516	1983	-0.000522566	1983	-0.00150451
23984	1984	-0.368958	1984	-0.000368958	1984	-0.000526814	1984	-0.00152393
23985	1985	-0.369568	1985	-0.000369568	1985	-0.000528844	1985	-0.0015443
23986	1986	-0.368347	1986	-0.000368347	1986	-0.000527589	1986	-0.0015527
23987	1987	-0.366821	1987	-0.000366821	1987	-0.000524734	1987	-0.00154524
23988	1988	-0.36499	1988	-0.00036499	1988	-0.000521582	1988	-0.00152829
23989	1989	-0.362549	1989	-0.000362549	1989	-0.00051811	1989	-0.00151085
23990	1990	-0.363159	1990	-0.000363159	1990	-0.000517585	1990	-0.00150063
23991	1991	-0.365601	1991	-0.000365601	1991	-0.000520724	1991	-0.00150308
23992	1992	-0.36499	1992	-0.00036499	1992	-0.000522118	1992	-0.00151497
23993	1993	-0.369873	1993	-0.000369873	1993	-0.000526913	1993	-0.00153088
23994	1994	-0.368958	1994	-0.000368958	1994	-0.000528422	1994	-0.00154429
23995	1995	-0.365601	1995	-0.000365601	1995	-0.000524566	1995	-0.00154592
23996	1996	-0.365295	1996	-0.000365295	1996	-0.000521546	1996	-0.00153371
23997	1997	-0.362854	1997	-0.000362854	1997	-0.000518442	1997	-0.00151528
23998	1998	-0.362244	1998	-0.000362244	1998	-0.000516877	1998	-0.00150112
23999	1999	-0.36438	1999	-0.00036438	1999	-0.000518989	1999	-0.00149909
[truncated: 18,001 more rows]

## Sheet: Program1
	Real	Fit ting	Fitting parameters				z={burstings};						/*FIG3*/
	1500-3500						y=((1+z)/1000)';						t=2000;
θ1	0.731455	0.779591	0.29				t=2000;						y=(xs/1000)';
θ2	-0.024593	-0.0276364	-0.7				ts=3000;						v0=zeros(t,1);v=zeros(t,1);vv=zeros(t,1);
σ	9.89394e-06	1.3567e-05					/*Estimate bursting 1 data						siguma1=0.000002;
r	0.00710184	0.00776482	0.271318				ey=zeros(t,1);y1=zeros(t,1);						v1=siguma1*rndn(t,1);
	100000-12000						i=1;						a1=1.29;a2=-0.29;b=-0.7;	/*1.29,-0.7*/
	0.709099	0.771951	0.29				do while i<=t;						c1=0.0015;c2=0.001;c3=0.0008;		/*c1=0.0015;c2=0.001;c3=0.0008;*/
	-0.0308175	-0.0342072	-0.7				y1[i,1]=y[i,1]-meanc(y[1:i,1]);						i=1;
	1.04268e-05	1.39413e-05					ey[i,1]=y1[i,1]/exp(y1[i,1]^2);						do while i<=t;
	0.00901573	0.0096524	0.271318				i=i+1;						v0[i,1]=y[i,1]-meanc(y[1:i,1]);
	23000-25000						endo;						i=i+1;
	0.712984	0.773665	0.29				dz=zeros(t,1);						endo;
	-0.0321556	-0.0357237	-0.7				dz[2:t,1]=y1[2:t,1]-y1[1:t-1,1];						v[.,1]=v0[.,1];
	1.21305e-05	1.62609e-05					x=dz[2:t-1,1]~ey[2:t-1,1];						ts=1;
	0.00938584	0.0100706	0.271318				z0=inv(x'*x)*x'*dz[3:t,1];						ii=1;
							ut=dz[3:t,1]-x*z0;						do while ii<=ts;
							vu=stdc(ut);						x=zeros(t,1);v1=siguma1*rndn(t,1);y=zeros(t,1);
							r=-0.5*z0[2,1]/(1+z0[1,1]);						i=3;
							print z0;						do while i<=t;
							print vu;						x[i,1]=a1*x[i-1,1]+a2*x[i-2,1]+b*x[i-1,1]/exp((x[i-1,1]^2))+v[i,1];
							print r;*/						if x[i,1]>=c1;
			r										v[i,1]=c1;
			0.271318				/*simulate estimates of NLARI using burstings						y[i,1]=1;
							0.731455						else;
							-0.024593						if x[i,1]>=c2;
							9.89e-06						v[i,1]=x[i,1];
							0.00710184						y[i,1]=1;
													else;
							v=zeros(t,1);						if x[i,1]>=c3;
							i=1;						v[i,1]=c2;
							do while i<=t;						y[i,1]=1;
							v[i,1]=y[i,1]-meanc(y[1:i,1]);						else;
							i=i+1;						v[i,1]=v1[i,1];
							endo;						y[i,1]=0;
							x=zeros(t,1);ex=zeros(t,1);						endif;
							a1=1.29;						endif;
							a2=-0.29;						endif; /*AM modulator FIG 4-1burstings, 4-2control*/
							b=-0.7;						/* if x[i,1]>=c3;
							i=3;						v[i,1]=c3;
							do while i<=t;						y[i,1]=1;
							x[i,1]=a1*x[i-1,1]+a2*x[i-2,1]+b*ex[i-1,1]+v[i,1];						else;
							ex[i,1]=x[i,1]/exp(x[i,1]^2);						v[i,1]=v1[i,1];
							i=i+1;						y[i,1]=0;
							endo;						endif; All-or none modulation FIG 3*/
							dz=zeros(t,1);						i=i+1;
							dz[2:t,1]=x1[2:t,1]-x1[1:t-1,1];						endo;
							xx=dz[2:t-1,1]~ex[2:t-1,1];						/*v[.,1]=x[.,1]; None modulation FIGs 1, 2 */
							z0=inv(xx'*xx)*xx'*dz[3:t,1];						ii=ii+1;
							ut=dz[3:t,1]-xx*z0;						endo;
							vu=stdc(ut);						/*success rate
							r=-0.5*z0[2,1]/(1+z0[1,1]);						m=1-(vv-y)'*(vv-y)/t;
							print z0;						print x;
							print vu;						print m;*/
							print r;*/						print x;
							/*Simulate mth NLARI-responses*/
							v0=zeros(t,1);v=zeros(t,1);vv=zeros(t,1);
							siguma1=0.000002;
							v1=siguma1*rndn(t,1);
							a1=1.29;a2=-0.29;b=-0.7;	/*1.29,-0.7*/
							c1=0.0015;c2=0.001;c3=0.0008;		/*c1=0.0015;c2=0.001;c3=0.0008;*/
							i=1;
							do while i<=t;
							v0[i,1]=y[i,1]-meanc(y[1:i,1]);
							/*if v0[i,1]>=c3;
							v[i,1]=1;
							else;
							v[i,1]=0;
							endif;*/
							i=i+1;
							endo;
							v[.,1]=v0[.,1];
							ii=1;
							do while ii<=ts;
							x=zeros(t,1);v1=siguma1*rndn(t,1);y=zeros(t,1);
							i=3;
							do while i<=t;
							x[i,1]=a1*x[i-1,1]+a2*x[i-2,1]+b*x[i-1,1]/exp((x[i-1,1]^2))+v[i,1];
							if x[i,1]>=c1;
							v[i,1]=c1;
							y[i,1]=1;
							else;
							if x[i,1]>=c2;
							v[i,1]=x[i,1];
							y[i,1]=1;
							else;
							if x[i,1]>=c3;
							v[i,1]=c2;
							y[i,1]=1;
							else;
							v[i,1]=v1[i,1];
							y[i,1]=0;
							endif;
							endif;
							endif; /*AM modulator FIG 4-1burstings, 4-2control*/
							/* if x[i,1]>=c3;
							v[i,1]=c3;
							y[i,1]=1;
							else;
							v[i,1]=v1[i,1];
							y[i,1]=0;
							endif; All-or none modulation FIG 3*/
							i=i+1;
							endo;
							/*v[.,1]=x[.,1]; None modulation FIGs 1, 2 */
							ii=ii+1;
							endo;
							/*success rate*/
							m=1-(vv-y)'*(vv-y)/t;
							print x;
							print m;

## Sheet: Program2
/*Figs1,2: Non-modulation*/										y=((1+z)/1000)';
y=((xs)/1000)';										t=600; /*bursting-1:2001-2700*/
t=2000;										ts=4;
ts=4;										/*Estimate bursting 1 data
c1=0.0015;c2=0.001;c3=0.0008;										ey=zeros(t,1);y1=zeros(t,1);
a1=1.29;a2=-0.29;b=-0.7;										i=1;
siguma1=0.000002;										do while i<=t;
v1=siguma1*rndn(t,1);										y1[i,1]=y[i,1]-meanc(y[1:i,1]);
v=zeros(t,1);v0=zeros(t,1);										ey[i,1]=y1[i,1]/exp(y1[i,1]^2);
i=1;										i=i+1;
do while i<=t;										endo;
v[i,1]=y[i,1]-meanc(y[1:i,1]);										dz=zeros(t,1);
i=i+1;										dz[2:t,1]=y1[2:t,1]-y1[1:t-1,1];
endo;										x=dz[2:t-1,1]~ey[2:t-1,1];
/*Simulate membrane potential responses*/										z0=inv(x'*x)*x'*dz[3:t,1];
ii=1;										ut=dz[3:t,1]-x*z0;
do while ii<=ts;										vu=stdc(ut);
x=zeros(t,1);										r=-0.5*z0[2,1]/(1+z0[1,1]);
i=3;										print z0;
do while i<=t;										print vu;
x[i,1]=a1*x[i-1,1]+a2*x[i-2,1]+b*x[i-1,1]/exp((x[i-1,1]^2))+v[i,1];										print r;*/
i=i+1;
endo;										/*simulate estimates of NLARI using burstings
v[.,1]=x[.,1];										0.731455
ii=ii+1;										-0.024593
endo;										9.89e-06
print x;										0.00710184
										v=zeros(t,1);
										i=1;
										do while i<=t;
										v[i,1]=y[i,1]-meanc(y[1:i,1]);
										i=i+1;
										endo;
										x=zeros(t,1);ex=zeros(t,1);
										a0=-0.0007;
										a1=1.2912;		/*1.29,-0.7*/
										a2=-0.2912;
										b=-0.7;
										i=3;
										do while i<=t;
										x[i,1]=a0+a1*x[i-1,1]+a2*x[i-2,1]+b*x[i-1,1]/exp(x[i-1,1]^2)+v[i,1];
										i=i+1;
										endo;
										ex=zeros(t,1);x1=zeros(t,1);
										i=1;
										do while i<=t;
										x1[i,1]=x[i,1]-meanc(x[1:i,1]);
										ex[i,1]=x1[i,1]/exp(x1[i,1]^2);
										i=i+1;
										endo;
										dz=zeros(t,1);
										dz[2:t,1]=x1[2:t,1]-x1[1:t-1,1];
										xx=dz[2:t-1,1]~ex[2:t-1,1];
										z0=inv(xx'*xx)*xx'*dz[3:t,1];
										ut=dz[3:t,1]-xx*z0;
										vu=stdc(ut);
										r=-0.5*z0[2,1]/(1+z0[1,1]);
										print z0;
										print vu;
										print r;*/
										/*Simulate mth NLARI-responses*/
										v0=zeros(t,1);v=zeros(t,1);vv=zeros(t,1);
										siguma1=0.000002;
										v1=siguma1*rndn(t,1);
										a1=1.29;a2=-0.29;b=-0.7;	/*1.29,-0.7*/
										c1=0.0015;c2=0.001;c3=0.0008;		/*c1=0.0015;c2=0.001;c3=0.0008;*/
										i=1;
										do while i<=t;
										v0[i,1]=y[i,1]-meanc(y[1:i,1]);
										/*if v0[i,1]>=c3;
										v[i,1]=1;
										else;
										v[i,1]=0;
										endif;*/
										i=i+1;
										endo;
										v[.,1]=v0[.,1];
										ii=1;
										do while ii<=ts;
										x=zeros(t,1);v1=siguma1*rndn(t,1);y=zeros(t,1);
										i=3;
										do while i<=t;
										x[i,1]=a1*x[i-1,1]+a2*x[i-2,1]+b*x[i-1,1]/exp((x[i-1,1]^2))+v[i,1];
										/*if x[i,1]>=c1;
										v[i,1]=c1;
										y[i,1]=1;
										else;
										if x[i,1]>=c2;
										v[i,1]=x[i,1];
										y[i,1]=1;
										else;
										if x[i,1]>=c3;
										v[i,1]=c2;
										y[i,1]=1;
										else;
										v[i,1]=v1[i,1];
										y[i,1]=0;
										endif;
										endif;
										endif; /*FIG 4 AM modulator*/ */
										if x[i,1]>=c3;
										v[i,1]=c3;
										y[i,1]=1;
										else;
										v[i,1]=v1[i,1];
										y[i,1]=0;
										endif; /*All-or-none modulation in FIG 3*/
										i=i+1;
										endo;
										/*v[.,1]=x[.,1]; None modulation in FIGs 1, 2*/
										ii=ii+1;
										endo;
										/*success rate*/
										m=1-(vv-y)'*(vv-y)/t;
										print x;
										print m;
